# Supplementary material for: ZOOMICS: Comparative Metabolomics of Red Blood Cells From Guinea Pigs, Humans, and Non-human Primates During Refrigerated Storage for Up to 42 Days
Source: Front Physiol. 2022 Mar 21;13:845347. doi: 10.3389/fphys.2022.845347 (PMC8977988; doi:10.3389/fphys.2022.845347)
Supplement: Supplementary file 1 [file Data_Sheet_1.xlsx]

## Sheet: Summary
	Supplementary Table 1 - Raw data and elaborations
Sheet 1	Metabolomics data - Guinea Pigs
Sheet 2	Metabolomics data - Guinea Pigs normalized to time 0 and compared to Primates
Sheet 2b	Line plot summary across species
Sheet 3	ANOVA - Impact of Species and Time
Sheet 4	Hemolysis - Guinea Pigs
Sheet 5	Metabolic Correlates to Hemolysis
Sheet 6	Absolute Quantitation of metabolites against internal standards

## Sheet: Sheet 1 - Metabolomics data GP
Sheet 1	Metabolomics data - Guinea Pigs
	GP01_Day_01	GP02_Day_01	GP03_Day_01	GP04_Day_01	GP05_Day_01	GP06_Day_01	GP07_Day_01	GP08_Day_01	GP09_Day_01	GP10_Day_01	GP11_Day_01	GP12_Day_01	GP13_Day_01	GP14_Day_01	GP15_Day_01	GP16_Day_01	GP17_Day_01	GP18_Day_01	GP19_Day_01	GP20_Day_01	GP01_Day_07	GP02_Day_07	GP03_Day_07	GP04_Day_07	GP05_Day_07	GP06_Day_07	GP07_Day_07	GP08_Day_07	GP09_Day_07	GP10_Day_07	GP11_Day_07	GP12_Day_07	GP13_Day_07	GP14_Day_07	GP15_Day_07	GP16_Day_07	GP17_Day_07	GP18_Day_07	GP19_Day_07	GP20_Day_07	GP01_Day_14	GP02_Day_14	GP03_Day_14	GP04_Day_14	GP05_Day_14	GP06_Day_14	GP07_Day_14	GP08_Day_14	GP09_Day_14
Species	GP	GP	GP	GP	GP	GP	GP	GP	GP	GP	GP	GP	GP	GP	GP	GP	GP	GP	GP	GP	GP	GP	GP	GP	GP	GP	GP	GP	GP	GP	GP	GP	GP	GP	GP	GP	GP	GP	GP	GP	GP	GP	GP	GP	GP	GP	GP	GP	GP
Time	Day 01	Day 01	Day 01	Day 01	Day 01	Day 01	Day 01	Day 01	Day 01	Day 01	Day 01	Day 01	Day 01	Day 01	Day 01	Day 01	Day 01	Day 01	Day 01	Day 01	Day 07	Day 07	Day 07	Day 07	Day 07	Day 07	Day 07	Day 07	Day 07	Day 07	Day 07	Day 07	Day 07	Day 07	Day 07	Day 07	Day 07	Day 07	Day 07	Day 07	Day 14	Day 14	Day 14	Day 14	Day 14	Day 14	Day 14	Day 14	Day 14
Hemolysis	0.0671257	0.0800434	0.091786	0.150726	0.13483	0.144457	0.136044	0.176201	0.0691446	0.0697686	0.0425463	0.0415248	0.0498554	0.0535786	0.0401391	0.0575811	0.0292831	0.0355283	0.0322016	0.0764329	0.311159	0.456328	0.197722	0.231808	0.671548	0.427459	0.529245	0.398215	0.288527	0.158994	0.25011	0.38868	0.202897	0.268894	0.319209	0.28622	0.668543	0.397738	0.399928	0.448889	0.410741	0.321645	0.222084	0.357532	0.285424	0.151475	0.435732	0.150771	0.213087
L.alanine	1.1116	1.23382	0.832388	1.06898	1.03299	0.824401	1.33244	1.41593	2.32537	1.12217	1.27991	1.00398	0.996015	0.742367	0.911173	0.876885	0.758293	0.760036	0.575087	0.924103	0.915736	0.852845	0.672501	0.869869	0.550744	0.834486	0.90441	0.882146	1.96691	0.847601	0.911999	1.25073	0.743536	0.944279	0.693849	0.682292	0.768734	0.464296	0.673676	0.707715	1.07626	0.567306	0.766859	0.908743	0.811114	0.775945	0.991037	1.02788	2.0639
L.arginine	1.51985	1.22078	0.988146	1.34539	1.05539	1.23207	1.24354	1.00847	0.901742	0.991529	0.970302	0.81095	0.984488	1.6463	1.21305	0.959613	0.651491	1.25545	0.933911	0.703787	1.70036	1.28348	0.995386	1.69218	1.41285	1.49251	1.32417	1.12881	0.838203	0.915466	1.24307	1.39724	1.06787	1.92753	1.21285	0.923403	0.871818	1.24882	0.991499	1.03736	1.90099	1.20769	1.17508	1.56397	1.55637	1.63055	1.48644	1.3812	0.0612165
L.asparagine	1.6595	0.952477	1.73437	0.323092	1.04752	0.598002	2.43529	0.35146	3.14471	1.6927	0.345627	0.35597	0.507825	0.606978	1.21575	0.690201	0.706731	1.06318	1.57823	2.765	3.57798	3.71558	7.82614	7.27202	1.47358	4.93887	3.8548	3.77522	6.36414	2.73833	2.83161	3.31295	0.530285	0.293988	1.80908	1.9786	1.80094	2.03492	1.43032	0.36087	6.65923	2.97555	9.22546	5.71419	3.05626	1.61016	10.4528	5.89264	3.11859
L.aspartate	0.521974	0.79998	1.01353	0.848185	0.478024	1.05456	0.788847	0.449026	0.735586	0.48302	1.72373	1.73957	0.858767	1.12853	0.986467	1.39393	1.61403	1.02312	1.44661	1.63591	0.439137	0.616957	0.755764	0.835498	0.383671	1.27296	0.588105	0.3203	0.642293	0.428578	1.11489	1.23135	0.960368	1.0225	0.745795	2.18238	1.06621	1.40549	1.39683	1.41884	0.432079	0.586291	1.00235	0.615721	0.338901	1.14764	0.401021	0.310678	0.169244
L.glutamate	0.843701	0.912223	1.16617	1.00764	0.697623	1.00591	1.2327	0.943798	0.727677	0.770331	1.49228	1.09908	1.0443	0.773401	0.854396	0.994092	1.04762	0.860077	1.00646	1.15172	0.517409	0.594091	0.673664	0.630364	0.414758	0.600967	0.677678	0.662256	1.24579	0.742266	0.613209	0.661188	0.500926	0.445598	0.631166	0.632449	0.436568	0.62773	0.600035	0.603403	0.574375	0.835149	0.880177	0.578112	0.497311	0.630105	0.702141	0.60904	0.490339
L.glutamine	0.984073	1.24492	0.811644	1.01593	0.904179	0.745615	1.24496	1.15702	1.03267	0.957124	1.58823	0.846136	0.970919	1.20832	1.1493	0.773748	0.936598	1.13675	0.783583	1.48694	1.35451	1.45043	0.77462	1.50897	0.944085	1.14648	1.75745	1.29854	2.54405	1.39631	0.870726	0.936504	1.18785	1.37171	1.2693	0.853589	0.699288	1.51074	0.879453	1.38372	1.33759	1.75359	1.13012	1.36545	0.935192	1.09912	1.24147	1.16929	5.04819
glycine	0.927901	0.956271	1	0.947848	1.29722	1	0.884865	1	1.57264	1	1	1	1.34913	0.995873	1.29568	0.891182	1.07215	1	0.84793	1.03334	1.4327	1.29824	1.52202	1.75628	1.18113	1.655	1.74096	1.53895	1.73509	1.66702	1.17492	1.27317	1.42718	1.22805	1.33755	1.31456	1.0256	1.27896	1.39025	1.31193	2.18917	1.33084	1.94087	2.15172	2.06341	2.14962	1.88553	1.89512	1.79756
L.histidine	0.957845	1.03312	0.924371	1.07473	0.987693	1.06925	1.13476	0.811122	0.999918	1.00008	0.828978	1.20935	1.39933	1.89596	0.950514	1.25851	1.02476	0.958428	0.705952	0.848305	0.908931	0.996859	0.865284	0.945161	0.882601	1.20247	0.953531	0.914168	0.756205	0.704824	0.960653	1.16698	1.13984	1.8162	1.14317	0.845951	1.07861	0.950043	0.892751	1.03772	0.81334	0.738818	0.693126	0.75889	0.809065	1.0429	1.02043	1.0805	0.291858
L.leucine	0.850079	1.10439	0.627364	0.788237	0.795958	1.00452	1.35479	1.26862	1.7816	1.07038	0.807586	0.96797	0.995476	1.02389	0.836357	0.950119	0.798014	1.22371	1.13786	1.09596	0.939127	1.0153	0.598756	0.678774	0.66664	0.719462	0.921752	1.02217	1.75704	0.967626	1.11662	0.927281	0.81575	0.701717	0.824785	1.22873	0.76342	0.88359	0.939476	0.96598	0.793518	0.52861	0.375262	0.701824	0.668563	0.632155	1.18683	0.817695	1.38274
L.lysine	1.53694	1.33688	0.595734	1.643	1.22589	1.43496	1.02826	0.951612	1.00954	0.702991	0.795489	0.983216	0.99046	2.07803	0.757648	1.26828	0.737104	1.70844	0.855624	0.785138	1.46835	1.29716	0.792354	1.56577	1.08018	1.40248	0.907071	1.05036	0.878977	0.596051	1.06776	1.29343	0.846717	2.08602	1.21142	0.959168	0.916049	1.26854	1.03747	1.02628	1.56252	0.890206	0.699946	1.41717	1.21028	1.18612	0.871371	1.23005	0.220346
L.methionine	1.09894	0.958257	0.891581	0.719902	0.884739	0.944375	1.29041	1.0949	1.21141	1.20073	0.960221	1.34054	1.42108	0.94996	0.996848	2.38408	0.747122	1.45351	0.799004	1.00315	0.856603	0.923395	0.827472	0.710551	0.683508	0.631063	1.06353	0.960159	0.99024	0.952231	1.19905	3.66276	1.09247	2.24145	1.04616	0.704645	1.45602	0.537618	0.659446	0.911471	0.745451	0.736467	0.538319	0.529671	0.662341	0.596407	0.789894	1.00396	1.3243
L.phenylalanine	0.895475	1.12968	0.543721	0.838853	0.895563	0.991865	1.60929	1.03151	1.79481	1.3583	0.825149	0.949826	1.09397	1.07768	0.974479	1.00813	0.842377	0.928099	1.49501	1.16494	0.828263	0.903885	0.801319	0.745147	0.69454	1.04798	0.719983	0.723331	1.47352	1.01196	1.26322	0.761432	1.05554	0.723173	0.848088	1.05471	0.820298	0.82993	0.685724	1.05912	0.742839	0.535994	0.441987	1.46659	0.580739	0.585122	1.03992	1.07559	1.63762
L.proline	0.861025	0.996421	1.09177	0.715329	1.08613	0.847282	0.873998	1.08187	0.892458	1.0979	1.14131	1.00358	1.19008	1.15345	0.646929	1.99035	0.809422	1.35887	0.740423	0.679078	0.829727	0.897182	0.81918	0.803384	0.817462	0.746633	0.97834	0.959761	0.991369	0.828113	1.12096	3.42532	0.964297	1.96029	0.743421	0.763177	1.45781	0.659329	0.610067	0.894805	0.72439	0.869445	0.776627	0.788798	0.755843	0.704313	0.858617	0.970916	1.68064
L.serine	1.19253	1.12685	0.948554	0.961207	1.1722	0.934766	1.25969	1.2346	1.01206	1.05862	1.38649	1.27032	0.977449	0.812244	1.14387	0.628097	0.827143	0.556071	0.643997	0.987935	1.16679	1.24095	1.46587	1.27011	1.00342	1.61068	1.47589	1.40503	1.29871	1.2651	1.23116	1.13128	1.24644	0.843493	1.07838	0.959015	0.637029	0.885279	0.83144	1.06929	1.29651	1.04131	1.76305	1.22619	0.981106	1.40092	1.42151	1.34223	0.732203
L.threonine	1.06283	1.16755	0.99786	0.927308	1.00214	0.783831	1.20829	1.16797	0.925103	1.07754	1.49624	1.2524	1.16412	0.985151	1.13519	0.747257	0.778588	0.689636	0.742506	0.930471	1.08155	0.974882	0.925148	0.928569	0.817529	1.00741	1.13632	1.06109	1.11182	1.10817	1.05939	1.16201	1.13633	0.995533	1.03421	0.796157	0.64752	0.676404	0.85223	0.834924	1.15069	0.930243	1.25386	0.820562	0.795961	0.96263	0.915708	1.13833	0.687049
L.tryptophan	0.861451	1.07955	0.576267	0.697483	1.04071	0.921209	0.925617	1.03099	1.67723	1.57329	0.769248	0.856325	0.969013	1.36526	0.893562	2.00162	1.16444	2.41667	0.80911	1.33519	1.08883	1.11153	1.01764	0.892862	0.579615	1.19459	1.39602	0.985965	1.38243	1.5483	1.06601	2.06419	1.29532	1.79644	1.25264	1.16143	2.11164	0.848224	1.25348	2.16727	1.16849	0.952528	0.947084	0.940222	0.80888	1.00623	1.79731	1.27968	1.0288
L.tyrosine	0.775484	0.98182	0.771747	0.907317	1.06889	1.08467	0.99565	0.996583	1.24148	0.995299	0.71079	1.42962	1.32695	1.00342	1.02676	1.18842	0.940853	1.41372	0.666285	1.15058	0.766161	0.833384	0.720635	0.919459	0.949519	0.723294	0.895624	0.933652	1.27469	0.9771	1.17834	1.98434	1.04591	1.37918	1.02797	0.854394	1.24783	0.866706	0.827189	0.877604	0.648061	0.523176	0.508268	0.846265	0.813622	0.55879	1.00261	0.74002	1.04729
L.valine	0.601156	0.829476	0.97578	0.835567	1.11606	1.04976	0.926134	0.999594	0.752724	1.00041	1.10942	1.12695	0.99271	1.17173	1.03688	2.45762	0.859335	1.61025	0.994676	1.05579	0.55669	0.612216	0.65344	0.545603	0.582074	0.669137	0.729876	0.675956	0.558943	0.688285	0.970387	2.46964	0.705601	1.90432	0.779431	0.874856	1.5801	0.641778	0.691544	0.835374	0.481042	0.672376	0.59944	0.583633	0.554429	0.745112	0.530974	0.627918	1.46425
ATP	0.194447	0.263859	0.414722	0.498529	0.705855	0.694806	0.383974	0.36496	0.0446153	0.232449	1.29414	1.4861	1.51222	1.73543	3.73554	6.68852	3.55187	3.40713	1.80918	1.66747	0.296347	0.258738	0.267604	0.415309	0.697531	0.141372	0.718486	0.738041	0.0505707	0.25217	2.20494	2.35833	3.25197	1.49872	1.03501	1.8478	3.10296	0.627058	1.6752	1.70215	0.0801625	0.370607	0.0628385	0.250365	0.115541	0.0718793	0.039579	0.0811575	0.363802
ADP	0.426997	0.610478	0.708558	0.690717	1.2055	0.780226	0.680783	0.987229	0.162771	0.578864	1.02302	1.01277	1.20536	1.18437	0.935631	1.08486	1.97279	1.07141	1.13039	1.29606	1.08511	0.92156	0.848224	1.05842	1.59269	0.606825	1.38543	1.16517	0.560379	1.08616	1.61318	2.64658	2.36088	1.63182	1.43367	1.43048	1.3493	1.05413	1.46255	2.21484	0.540823	1.13739	0.421402	1.03776	0.485587	0.507761	0.497699	0.577276	0.000124944
AMP	1.61751	2.26781	1.72697	1.72786	1.48822	1.95255	1.81511	2.22764	1.14282	2.31747	0.857182	0.721088	0.726174	0.756918	0.348009	0.381098	0.537859	0.197536	0.67876	0.667302	3.04578	3.1138	2.68943	3.38705	3.11474	3.17697	2.99028	3.00858	3.31619	2.81216	1.62702	0.582838	0.650356	0.89246	1.77247	1.64108	1.07062	1.66179	1.42864	1.64468	4.6234	3.04783	3.45026	3.17669	4.40373	4.92555	4.8345	4.86434	0.00840744
Adenosine	1.88883	1.17745	1.58043	1.08465	1.17335	1.59427	0.845516	1.29817	1.50764	1.7423	0.7494	0.689442	1.02863	0.348489	0.560151	0.579252	0.775302	0.971372	0.259465	0.817484	1.52582	2.15822	2.14427	2.24386	1.76941	2.12344	2.56625	2.50616	2.53979	3.23926	1.07413	2.091	1.12768	1.54914	0.986704	0.983241	0.971996	1.04472	1.06341	1.44781	1.91211	2.35636	1.77031	2.44212	1.79059	3.00523	3.14444	1.79788	1.9792
Adenine	0.900157	1.11955	1.149	1.04745	0.956328	1.00936	0.921617	1.23236	0.986859	1.13269	0.619473	0.98153	0.705709	0.998643	0.760952	2.10558	1.00136	2.20604	1.09576	0.668143	0.533332	0.862228	0.790579	0.835415	0.584509	0.802749	0.804445	0.721058	0.814971	0.745521	0.179331	1.55827	0.245512	1.32829	0.44601	0.49322	1.30189	0.73654	0.467401	0.502522	0.495134	0.525849	0.604343	0.578521	0.468972	0.660602	0.576005	0.8384	0.920383
GMP	1.43379	1.18197	1.51984	1.66133	1.11704	1.83142	1.62437	2.14159	0.796997	0.882962	0.683093	1.43379	0.297679	0.125113	0.273472	0.384494	1.43379	0.227589	0.376395	0.291236	1.23024	0.992072	2.02918	2.0396	0.550154	1.6105	2.51623	1.45408	1.27968	0.744767	0.730516	0.911054	0.372865	0.514649	0.346413	0.424898	0.502767	0.730516	0.398192	0.730516	1.09916	1.27603	1.69517	1.92306	1.125	2.31346	2.42224	1.40047	1.01559
Guanine	2.23036	1.16139	1.93486	1.71949	1.73754	1.83146	2.29821	1.80278	1.44298	1.48838	0.838613	0.51895	0.642907	0.521025	0.530887	0.681483	0.390149	0.701345	0.523517	0.590846	9.76717	11.5107	15.1946	14.4504	9.19195	14.9423	11.225	12.6326	8.63597	12.578	8.81269	17.1977	7.51037	19.6025	9.8474	5.70936	15.3852	10.0269	8.32728	9.05578	17.0564	15.2113	20.9939	14.5032	12.2819	14.9855	22.1048	21.1714	12.668
Cytidine	0.345882	1.04489	0.510977	1.12543	0.955114	0.457778	0.560999	0.581902	1.41795	0.856402	1.5951	1.89722	2.34711	3.11075	0.797831	0.851006	1.24242	0.799753	2.68206	2.06163	0.694541	0.772128	0.466079	0.930927	0.568147	0.363741	0.507278	0.499116	1.33211	0.881742	1.71346	0.519436	0.365935	0.608876	1.05015	1.69392	0.546357	1.90204	1.4411	1.61424	0.515901	0.809456	0.28155	0.753223	0.873864	0.584459	0.476289	0.410624	0.170205
Cytosine	1.10636	0.857035	1.26472	1.41291	0.936295	1.6037	1.30686	1.48906	2.05995	0.969665	0.651476	0.837585	0.75001	0.96919	0.693753	1.55083	0.858516	1.49367	1.03034	0.796454	1.21963	0.892096	1.44455	1.26782	0.801173	1.25117	1.09483	1.12441	0.905415	0.744705	0.552833	2.97167	0.512076	2.49316	0.687381	0.567106	2.46812	0.767174	0.582163	0.53366	1.32364	0.889963	1.09504	1.41118	1.01551	1.66302	1.37023	1.53605	0.965872
Uracil	1.07553	1.224	1.10299	1.32492	0.674486	1.36754	0.705944	1.44865	1.47089	1.32513	0.893619	0.701983	0.956878	0.792245	1.04312	0.646331	1.06466	0.809415	0.885701	0.902447	0.793615	1.0074	1.16318	0.769145	0.684869	1.0831	1.22036	1.33081	1.41541	0.384263	1.28186	0.928825	0.261846	0.440786	1.05734	1.08897	2.21771	1.14747	0.850271	0.529209	1.25237	0.933968	0.748346	0.724074	0.722337	1.29704	1.01182	1.1931	0.808008
IMP	2.80084	2.04094	5.38269	6.90953	5.30825	6.25782	4.18076	2.48443	0.298234	1.31852	0.86814	0.459705	1.13186	0.574779	0.0989644	0.133916	0.420427	0.155532	0.261454	0.398889	2.77944	1.4688	1.94512	3.45038	3.61326	2.51308	1.22688	1.50462	0.133983	0.746775	2.17926	0.59784	0.765646	0.55986	2.22407	1.21305	0.262113	1.77313	0.94414	1.84335	2.58674	1.59037	1.88555	1.98222	1.6185	1.08426	1.66844	1.86186	0.825604
Inosine	0.569937	0.662078	0.748409	0.724472	1.55116	1.2633	1.52115	1.3652	2.04206	1.20413	0.460983	0.532049	0.820478	0.593933	1.87576	2.38394	1.80179	0.994482	0.58324	1.00552	3.29168	2.55336	3.33347	3.82709	4.44633	2.55395	4.65168	4.45142	6.197	3.04922	3.09479	6.59924	6.52463	4.28703	3.19711	4.53604	7.46228	2.34915	3.11431	5.34948	2.4574	2.21637	1.45296	3.46815	1.98417	2.15732	3.25756	3.25658	11.2129
Hypoxanthine	1.04768	1.09639	1.05398	1.56449	1.22097	1.54913	1.11168	1.15753	0.88184	0.952321	0.662785	0.812362	0.619646	0.812254	0.522357	1.4968	0.630858	1.82014	0.870699	0.652403	0.903531	1.1106	1.05396	1.4134	0.973165	1.43664	1.08773	1.03194	1.29018	1.49333	0.627138	1.63308	0.814355	1.5697	0.576557	0.65541	1.06434	0.866095	0.489817	0.644362	2.64338	2.32213	2.14476	3.20456	2.52866	3.21172	3.50908	4.29535	2.95377
Xanthine	0.648065	0.935091	0.853767	1.01733	1.38872	1.20637	1.0282	0.874063	0.549293	0.958224	0.964871	1.0444	1.45831	1.58184	0.833836	1.97191	0.982675	1.85657	0.586299	1.43078	0.61008	0.549886	0.650178	0.718804	0.403988	0.623098	0.780232	0.510727	0.588979	0.753758	0.767887	0.90884	0.546725	0.932527	0.543741	0.88869	1.01007	0.768441	0.863259	0.845503	1.70317	1.00827	1.42859	1.90084	1.91573	1.93175	2.63613	2.3353	1.6658
Allantoate	1.54068	0.972897	0.811684	0.98391	1.03177	0.953505	1.64238	1.27432	1.1882	0.574731	1.49093	1.09347	1.43313	1.01609	0.981274	0.751757	0.864361	1.27691	0.890254	0.92358	3.99501	3.23358	1.92495	2.92002	2.00242	3.62783	4.59687	2.81243	3.79617	1.56184	3.83146	2.73942	4.55045	2.94971	2.78981	3.06356	3.03003	2.41181	2.93939	2.63087	5.39234	4.02433	3.73701	3.91043	3.11215	5.71589	5.90894	4.20413	5.29207
X.S.....Allantoin	1.54094	0.938462	0.697017	1.68673	0.969635	0.865062	1.13911	1.01501	1.40489	1.19394	1.00587	0.761482	1.20414	0.994132	1.18207	1.2597	0.698875	0.932608	0.934009	0.655616	0.654906	0.960731	0.903129	1.1226	0.62976	1.40578	0.501674	0.732609	1.03424	0.899324	0.475827	0.765524	0.771514	0.827229	0.607072	0.852121	1.12291	0.864915	0.644442	0.643829	0.771494	0.621552	1.19431	0.804042	0.724253	0.690324	0.904353	0.907741	0.412473
Urate	0.69516	1.13158	1.6927	0.933188	1.07941	0.983783	1.42582	3.71751	4.60967	0.713569	0.743313	1.17033	0.676237	1.01622	0.935332	0.477114	2.27545	0.552671	2.70919	0.829528	2.65208	0.875838	1.47186	1.43833	4.24294	0.911183	4.5346	5.07204	10.3314	1.14836	3.08163	1.24884	1.61785	1.93242	3.44585	2.00868	2.50248	1.31088	1.90477	1.77927	10.2126	7.35264	4.38875	6.79983	8.44579	6.17861	6.93903	21.852	5.40951
X3..5..Cyclic.AMP	0.588983	0.920242	0.591603	0.782602	0.700853	1.14438	1.01899	0.841404	1.01309	0.846715	0.557174	1.12894	0.853803	1.3493	0.986911	2.89595	1.43282	2.17116	1.19913	1.17665	0.551155	0.697697	0.451454	0.59123	0.563102	0.751615	0.561097	0.49095	0.55596	0.444203	0.803942	2.94173	0.435997	1.33221	0.682825	1.26803	2.32593	0.658761	0.743807	0.67964	0.43232	0.415831	0.391207	0.62107	0.298911	0.623545	0.701176	0.292569	0.596818
X5.6.Dihydrothymine	0.784467	1.15755	0.707926	1.09024	0.916644	0.966546	1.03345	1.07953	1.1359	0.917729	1.06871	1.07874	1.18483	1.3274	0.806323	0.884139	0.680767	0.763523	0.906116	1.26747	1.10051	1.13141	0.715728	0.891632	0.516016	0.665408	0.830528	0.79852	1.2026	0.951464	0.801166	0.446507	0.470384	0.52909	0.815665	0.787163	0.40695	1.26029	0.705318	1.01052	0.884767	0.99511	0.652651	0.843906	0.703567	0.622653	0.973859	0.767776	1.56086
Pyridoxal	0.956732	0.89978	0.527124	0.70792	0.851781	0.662194	0.809836	0.714643	0.561794	0.834982	1.72934	1.04327	1.95546	1.89196	4.35316	4.9492	1.95726	2.54953	1.98024	1.2488	0.778074	0.535829	0.742552	0.513561	0.411849	0.506762	0.494338	0.5276	0.659961	0.634031	0.562238	1.42163	1.67694	1.52489	0.624979	0.809853	1.69365	0.722255	0.610499	0.517107	0.620866	0.507756	0.524999	0.454736	0.531399	0.568868	0.660892	0.533723	0.290583
X4.Pyridoxate	1.63326	1	1	1	0.702616	0.802449	0.127836	0.897058	1	1	1.00786	0.285318	4.15254	2.48838	1.43346	3.38983	1	0.216284	0.390708	0.164018	0.483459	0.189989	0.910709	0.524344	0.524344	0.639608	0.524344	0.524344	0.767104	0.524344	0.297021	4.43981	0.113955	1.01485	0.108886	1.10413	0.464095	0.524344	1.7857	0.167655	0.753422	0.173066	1.19437	0.641924	0.753422	1.60953	0.753422	0.753422	0.945606
Pyridoxamine.5..phosphate	0.960298	1.36756	0.486667	1.17797	0.678284	0.955338	0.980518	1	1.61449	1.14251	0.783061	1.04855	0.801432	1.36157	1.17817	0.752815	1	0.82943	1.38914	1.20351	0.789574	0.917363	0.844951	0.531352	0.606586	0.751003	0.881509	0.879666	0.535906	0.870842	0.975778	0.77754	0.903394	1.15264	0.859702	0.586804	0.940347	1.21419	1.33242	1.30062	1.0223	0.727729	0.85881	0.330251	0.783146	1.18876	1.03206	0.20543	0.549517
Nicotinamide	1.02964	1.1123	0.79759	1.28472	1.16589	0.800886	0.88638	1.1162	0.985642	1.01436	0.87817	0.874901	1.01967	1.0263	0.764022	1.80464	0.738363	1.3245	0.896432	0.787181	1.45003	1.356	1.1378	1.49811	1.71021	0.905795	1.22603	1.46555	1.46374	1.20824	0.905891	2.25223	1.15319	2.64214	1.06638	1.05476	2.1239	0.994954	0.878607	1.03848	1.56597	1.41476	0.919912	1.62461	1.65958	1.17989	1.25772	1.86907	1.26542
UDP.glucose	0.988656	0.810838	0.895022	1.02753	1.03768	1.19155	0.867637	0.970176	0.547747	1.24844	0.754814	1.10652	0.787743	1.0228	1.76907	1.10517	1.01134	1.48561	0.948375	0.826043	0.882297	0.625465	0.787917	0.789672	0.832582	0.809235	0.896254	1.00824	0.799878	1.08547	0.780374	0.965096	1.04447	1.13686	0.642196	0.517479	1.22442	0.648299	0.718034	0.603488	0.645576	0.667208	0.608793	0.791548	0.809187	0.886424	0.646154	0.764224	0.791548
ADP.D.ribose	0.634567	2.48648	1	0.394991	5.85573	0.700793	1	1.66155	0.714275	0.760058	2.35928	0.867017	0.683809	1	2.23367	0.818514	2.63803	1.556	0.731129	3.30981	10.3321	9.54174	2.19219	6.52139	15.1536	0.481307	12.1035	2.77981	9.58154	9.21147	1.07331	2.29968	1.97318	1.23922	4.33759	2.81902	1.51412	1.02171	3.30927	5.27185	4.14742	12.3023	0.488123	9.591	9.30926	1.53793	3.83589	4.17542	4.17542
Phosphate	1.00253	1.00989	0.997466	0.763939	1.10797	1.07906	0.930443	1.32697	0.843668	0.846383	0.864468	0.837164	0.884104	1.004	1.44268	1.38142	1.33099	1.47911	0.92522	0.883797	2.28429	2.35651	1.90449	2.19055	2.89786	1.99556	2.596	2.31003	2.40529	2.59241	2.20948	3.28978	3.58717	3.54117	2.27395	2.02831	3.24539	2.35631	2.16204	2.34569	2.52701	2.55255	2.26876	2.05385	2.21955	2.18247	2.41911	2.55087	2.4531
Diphosphate	0.973462	0.963381	1.05665	0.787297	1.35875	1.02654	0.908296	1.62832	0.622707	0.886617	1.16617	0.84309	0.859751	0.872615	1.99775	1.77284	1.60692	2.20209	0.796969	1.14586	5.3974	5.25693	4.62859	4.91605	6.19984	4.96465	5.71267	5.43461	5.35812	6.14932	4.76585	7.01693	8.11176	8.81632	5.1741	3.9207	8.60416	5.45037	5.24912	5.45658	5.31211	6.08129	5.44953	4.91064	5.20082	5.09581	6.00682	6.58741	5.44458
D.Glucose	0.906614	0.849143	1.06561	0.731753	1.07316	1.0319	1.46024	1.20468	1.11001	0.968096	0.904228	0.949002	0.73355	1.08988	0.64693	0.653145	1.19403	1.05455	0.949799	1.10801	0.810429	0.724588	0.888881	0.757631	0.896077	0.895953	0.870772	0.770567	1.04879	0.956067	0.854545	0.993358	0.721613	0.749171	0.811828	1.05111	1.11711	0.991668	1.09792	0.920561	0.930363	0.652162	0.729472	0.90644	0.892175	0.872463	0.883328	0.914379	1.03479
X.N.A	0.542849	0.861259	1.21762	0.916293	0.833853	1.04364	1.22104	1.05716	0.956355	1.31372	0.83216	0.83817	0.865699	1.36531	1.3687	1.49762	0.910722	1.53785	1.05905	0.79069	0.618936	0.420669	0.821545	0.86927	0.805578	0.594831	0.605765	0.909484	0.203657	0.704542	1.02363	0.782951	1.54156	1.28185	0.866931	0.86432	1.22453	0.801933	0.567753	0.826931	0.407387	0.291688	0.315882	0.406531	0.194164	0.26745	0.29731	0.278345	0.326338
D.Fructose.1.6.bisphosphate	0.741416	0.669892	0.967088	0.711203	1.75341	0.936773	0.964798	0.91989	0.180552	0.490088	1.03291	0.952192	2.04622	1.47573	2.61153	2.50274	1.52642	1.50005	1.08497	1.29176	0.534686	0.430246	0.337485	0.513736	0.743922	0.247276	0.859517	0.718487	0.235227	0.421211	0.689278	0.871129	1.48398	0.732232	0.596679	0.798448	0.89423	0.319393	0.514875	0.992145	0.214756	0.49394	0.155134	0.513619	0.307052	0.254393	0.166026	0.17742	0.0180684
X2.3.Bisphosphoglycerate	0.462988	0.427874	0.454127	0.460655	1.24833	0.669258	0.611243	0.705903	0.0347483	0.267635	1.19393	0.93582	1.58889	1.24654	2.44565	2.38504	1.4074	1.93676	1.06418	1.24755	0.00499045	0.00791818	0.00363343	0.00829502	0.00448547	0.000855608	0.020684	0.0126512	0.00228964	0.00391143	0.0817286	0.112291	0.224092	0.0402504	0.0429594	0.118495	0.0772481	0.0275539	0.0353924	0.116947	0.000563666	0.00667869	0.00519381	0.00895796	0.000885323	0.000987784	0.000993558	0.000948882	0.000719585
X2.3.Phospho.D.glycerate	0.513783	0.445896	0.381251	0.495199	1.16345	0.5404	0.583073	0.741387	0.0626392	0.288141	0.976113	1.07165	1.36754	1.4112	2.82827	2.74793	1.28081	2.04024	1.02389	1.26396	0.158289	0.186461	0.110437	0.166711	0.16763	0.0903639	0.36405	0.201419	0.202455	0.180505	0.573784	0.866461	0.906629	0.511193	0.342226	0.576733	0.73359	0.287207	0.450139	0.54456	0.0769486	0.234058	0.0813653	0.185038	0.0973618	0.0866427	0.11502	0.0925631	0.103183
Phosphoenolpyruvate	0.472508	0.42646	0.457128	0.454304	1.36263	0.654315	0.619579	0.747824	0.0379197	0.258223	1.1784	0.938901	1.61706	1.32197	2.41932	2.37551	1.50455	1.899	1.0611	1.25289	0.0244941	0.0347788	0.0173713	0.0338767	0.0316179	0.0105995	0.0568612	0.0394845	0.0291081	0.0262248	0.135577	0.189979	0.290739	0.100487	0.0766234	0.139361	0.173004	0.0559984	0.0952658	0.185147	0.00991062	0.0373115	0.0141407	0.0274876	0.0138969	0.0147983	0.0161558	0.0171852	0.00560446
Pyruvate	0.7231	1.03807	0.747293	1.14853	0.961926	1.11246	1.15779	1.0656	2.03087	1.16564	0.528755	0.63196	0.946599	0.668339	2.12883	1.77309	1.43081	0.793774	0.81416	0.703934	2.187	2.08793	2.91253	2.65659	2.39521	2.16842	2.83763	2.73739	4.13952	2.53977	2.8728	3.40082	3.1494	3.70315	2.46017	2.88278	4.5676	2.44107	2.89411	3.49709	1.76773	1.832	1.57856	2.00955	1.94136	1.66412	2.79253	2.49741	5.49691
Lactate	0.755906	0.836604	0.812543	0.899668	1.01321	1.02483	0.975623	0.856962	4.09227	0.9625	0.937123	1.29167	1.05816	0.986794	1.97849	2.3288	1.41777	1.74323	0.917571	1.27246	6.06785	5.42661	4.7679	6.07528	6.52889	4.60284	6.05264	6.09662	6.47383	4.05299	12.0678	13.0627	13.2297	13.8589	9.29108	9.3948	13.4589	6.73153	9.46317	8.18754	8.79826	5.9927	3.74799	7.77777	6.50313	6.75033	7.25858	8.04481	6.77438
Maltose.Sucrose	1.13672	0.874103	0.618067	1.38937	1.00651	1.05229	1.29653	1.20406	0.7316	1.12511	1.41663	0.860823	1.10008	0.814605	0.890774	0.897514	0.662054	0.993485	0.872052	1.44397	1.19246	1.18201	1.1514	1.31641	0.971089	2.13808	1.10036	0.737201	1.31898	1.32518	0.790944	1.43933	0.930303	0.747423	0.590057	1.33946	0.874614	1.13503	0.696279	1.23522	1.12175	1.16854	1.49484	0.949968	1.05486	1.66616	1.76258	0.524229	2.04249
Mannitol.Sorbitol	0.571845	0.75438	0.77228	0.974638	0.849784	1.14279	0.919548	1.03274	1.00333	1.10307	0.825704	1.59608	0.996669	0.978659	1.78505	1.92434	1.11055	1.78731	1.00951	0.936275	1.4116	1.06794	1.39529	2.03679	1.76719	1.87372	1.43032	1.71736	2.04031	1.80757	1.19429	2.28885	1.81473	2.26172	1.20275	1.59036	2.07145	0.911256	1.10088	1.30573	1.80487	1.1978	1.71838	1.60446	1.22547	1.60899	1.65349	1.72581	0.763991
D.Ribose	0.824489	0.900909	0.893961	0.910674	1.0834	1.12966	0.879427	1.02485	0.845928	0.837778	1.07116	1.02143	0.942051	0.978569	1.63503	1.89271	1.49501	1.62916	0.95051	1.40697	1.21404	1.24333	1.23946	1.27176	1.37257	1.3261	1.30644	1.28666	1.71154	1.24057	1.60548	2.11834	2.08516	1.61409	1.69792	1.61571	1.4993	1.19162	1.27814	1.48797	1.39731	1.22594	1.27588	1.32403	0.946268	1.38087	1.36128	1.49502	2.22228
D.Arabitol.Xylitol.Ribitol	0.82201	0.651985	0.620162	1.1214	0.788718	0.761914	0.864654	1.02064	1.63197	0.993832	0.707279	0.882969	1.08771	1.01536	2.24444	2.25725	1.14596	2.60437	1.00617	0.868442	1.21741	1.00583	0.848429	1.49426	1.21251	1.36577	0.915601	1.2394	2.21281	1.2251	1.09842	1.75199	2.0621	2.72757	1.2479	1.52888	3.4861	1.39212	0.809579	1.09955	1.47095	1.05551	1.17765	1.47357	1.05793	1.42192	1.28681	1.45026	2.15403
Citrate	0.679725	0.880426	1.02264	0.681434	1.35716	0.836342	0.756054	0.879676	0.493295	0.64647	1.21394	0.972849	1.18432	0.977356	2.68113	2.52912	1.53775	2.89369	1.0735	1.56976	1.33978	1.09606	1.05901	0.988199	1.4871	0.627566	2.57706	1.55815	1.14814	1.22254	1.33469	2.92509	2.50958	1.91854	1.03566	1.47467	2.45138	0.901941	1.36518	1.63615	0.666343	2.26209	0.58738	1.56323	0.925143	0.978267	0.599698	0.781586	10.5456
X2.Oxoglutarate	0.864739	1.29953	1.13526	1.40767	1.29541	1.38426	1.4599	1.38021	1.894	1.38523	0.307518	0.211786	0.40856	0.191916	1.17336	0.511862	0.408689	0.277732	0.279209	0.26324	0.861431	0.883247	0.997413	0.928615	0.767718	0.777585	0.891055	1.01135	1.79816	1.09564	0.423208	0.379519	0.962349	0.504516	0.394541	0.260262	0.668127	0.309356	0.336124	0.333554	0.744726	0.711818	0.547977	0.868785	0.734659	0.835112	0.891773	0.872927	1.15927
Succinate	0.978725	0.777966	1.03897	1.24802	0.879961	1.31668	1.21477	1.48091	24.1676	1.21269	0.797868	0.82559	0.717068	0.68587	1.69971	1.349	0.770415	1.02128	0.588175	0.900692	1.46592	1.36684	2.10904	1.9082	1.62795	1.84411	3.14327	2.10025	23.2565	1.92637	1.6261	2.86686	2.54016	2.51992	1.60381	0.881388	2.63104	0.899661	1.07646	1.17074	1.38965	1.56426	1.62667	2.41149	1.27995	2.21878	2.78695	1.62431	34.1293
Fumarate	0.989833	1.02291	0.654013	0.861447	1.19801	1.15012	1.02812	0.909702	1.21527	1.01017	0.892567	0.98461	0.683099	0.973496	1.38606	1.66901	0.857098	1.38153	0.54214	1.24667	1.78344	1.39961	1.85458	1.50397	1.57625	1.86075	1.23706	1.36053	0.893034	1.67762	3.09832	3.7583	6.17409	5.64176	1.9331	3.49231	4.08666	2.3729	2.71723	2.57444	1.11033	0.838429	0.72308	0.955306	0.93163	1.00005	1.1425	0.754304	1.19593
Malate	1.05581	0.933705	1.0416	1.10724	0.837463	1.2009	1.05269	1.01814	1.15509	0.915506	0.981862	0.931832	0.811771	0.922614	1.92075	1.82875	0.89288	1.04479	0.806268	0.851849	2.24874	1.77374	2.09956	2.17772	2.74415	2.35369	2.0762	2.28051	1.16837	1.79693	5.07962	5.03967	9.01709	8.67166	3.45474	5.72814	6.78258	3.50966	4.40976	4.03303	1.71556	1.20951	1.22037	1.68736	1.4074	1.75741	1.22111	1.4328	1.3842
X2.Hydroxyglutarate	0.731276	0.99713	1.11921	0.872671	1.30984	0.930606	1.00287	1.16388	0.608735	0.757785	0.867911	0.842544	1.06972	0.835472	2.67225	2.11412	1.41187	2.52212	0.890558	1.40089	1.53623	1.35775	1.31002	1.12741	1.37885	0.873289	2.52599	1.85558	1.38028	1.44071	1.38445	2.87418	3.10428	2.18182	1.27662	1.35825	2.63422	0.948496	1.22723	1.43943	1.32542	2.485	1.00787	1.7477	1.45054	1.30403	1.22484	1.53341	9.43395
Itaconate	0.80971	0.848739	1.04219	0.957805	1.14259	1.10453	0.878488	1.15354	0.716292	0.773853	1.1267	0.774124	0.909575	0.812782	2.26911	2.17788	1.41959	2.25231	0.911736	1.19582	1.68174	1.50607	1.5567	1.4836	1.54251	0.922556	2.42645	1.85451	4.08856	1.29116	1.98623	2.91711	3.20209	2.09727	1.458	1.42922	7.15766	1.00245	1.90623	1.76823	1.47972	2.45181	1.16929	2.43993	1.13736	1.45905	1.02915	1.3503	16.957
D.Glucono.1.5.lactone.6.phosphate	0.233636	0.680618	0.731204	0.790337	1.5873	0.680578	1.03276	0.943977	0.610124	0.621254	1.37557	1.07879	2.12941	1.60154	1.06994	2.18976	0.957619	3.55816	0.967243	1.33738	0.647855	0.639933	0.897793	0.489025	0.619134	0.271982	0.962683	0.899874	0.888364	0.549391	1.09038	0.400128	1.41718	1.0635	0.782837	1.28152	0.709942	0.708006	0.888364	1.49118	0.328358	0.0855021	0.140536	0.55259	0.0961001	0.0983014	0.0733864	0.452414	0.0983014
X6.Phospho.D.gluconate	0.257898	0.887369	1.03819	0.766704	1.67048	0.460454	0.789185	0.819956	0.375108	0.538666	0.920086	1.00281	1.30499	1.42716	2.52909	1.64214	1.38545	2.65694	0.997189	1.29836	0.458643	0.558368	0.618802	0.682705	0.912701	0.63971	0.700768	0.956956	0.369032	0.62431	0.863137	0.752939	1.73529	1.1035	0.800348	0.777199	1.27901	0.535251	0.771281	0.985631	0.549747	0.425618	0.652504	0.491136	0.507872	0.674407	0.674239	0.229401	0.181707
D.Erythrose.4.phosphate	1.40468	0.965356	0.775585	1.23441	1.2923	1.53688	1.26653	1.03776	1.00788	1.18705	0.857868	0.688891	0.239352	0.622079	0.992119	0.678974	1.05806	1.26122	0.854108	0.807043	1.47812	1.64321	3.49972	2.54812	2.33025	2.2656	2.5865	1.88101	4.01792	3.26796	1.09767	1.86131	1.55647	1.72535	1.20115	0.995752	1.88851	1.34563	1.30653	1.14515	0.965511	1.66236	1.53887	2.15251	1.2468	1.31565	1.3294	0.804965	0.503728
Sedoheptulose.1.phosphate	0.560659	0.982748	1.10435	0.782071	1.07634	0.75994	1.15563	1.33991	1.0555	1.32255	0.826732	0.187179	0.500846	0.536622	1.40115	1.34278	1.06983	0.842702	1.01725	0.9338	1.8522	2.30045	3.39116	3.3943	3.45805	2.35055	3.02236	2.71874	6.47849	3.57681	1.10749	1.51353	1.30916	1.44044	1.17705	1.30678	2.35878	1.68034	1.57824	1.40513	1.58682	1.7907	2.21922	2.58808	1.64198	1.59732	1.92909	1.72	0.0370154
alpha.D.Ribose.1.phosphate	0.821992	0.865157	0.930129	0.801454	1.19744	0.741718	0.993508	1.20524	0.554503	0.889727	0.908056	1.05484	1.00649	1.06259	1.45623	1.76868	1.12642	1.49829	1.23406	0.838814	1.04892	0.933272	0.948325	1.08319	1.32912	0.940867	1.64485	1.24399	1.05501	1.30513	2.27824	5.16398	2.33028	1.74477	1.32903	1.64657	2.35593	0.896616	2.43556	2.40988	1.11469	1.18955	1.04958	1.88277	1.01191	0.825232	1.30694	0.94345	1.74359
Glutathione	0.973281	1.08559	1.15394	1.4276	1.28329	1.32254	1.03493	1.20393	0.529496	0.901794	1.14675	2.20809	0.529659	0.796174	0.190106	0.213316	0.862446	0.242969	0.692632	1.02672	0.97209	1.114	1.37876	2.02916	1.81951	1.31126	1.26905	1.57894	1.05657	1.11956	1.58419	0.721415	0.452519	0.674165	1.64222	1.25603	0.561625	1.30324	2.309	1.67482	1.01558	1.19831	0.818983	1.05509	0.818225	0.928614	0.835886	1.10576	0.00134143
Glutathione.disulfide	0.743958	1.0348	1.15717	0.828603	0.644303	0.876187	0.883101	0.740884	0.683924	0.882984	0.6044	1.15258	1.10003	1.23126	1.59312	1.84251	1.58611	0.965202	1.2804	1.12079	0.417949	0.60514	0.507379	0.424727	0.411232	0.388516	0.549561	0.597464	0.555848	0.515313	0.601179	0.832516	0.921987	0.945054	0.658767	0.711185	1.14337	0.615079	0.736669	0.592314	0.288749	0.296919	0.309591	0.332853	0.417909	0.359143	0.345448	0.312244	0.00332663
X5.Oxoproline	0.86466	0.998714	1.03867	1.06612	0.661308	0.837429	1.17538	0.890635	0.843809	0.836125	1.54699	1.02947	1.15988	0.897579	1.00129	1.4331	0.888968	1.03086	0.877455	1.17659	6.30505	6.81636	9.17584	9.51662	4.90194	8.20199	5.89923	6.131	4.50934	5.86455	9.35166	12.054	4.92178	10.5016	7.03603	8.38104	8.82005	7.49275	9.13339	7.51096	10.468	7.36774	8.54461	13.1271	9.61886	12.2392	14.4615	7.55576	8.03203
S.Glutathionyl.L.cysteine	0.785127	1.69148	0.95102	0.953152	1.99749	1.37563	0.950219	1.0231	1.61058	0.879235	2.19311	0.237136	0.983182	0.303207	1.02444	0.409255	0.793658	1.25607	1.01682	1.63927	8.94111	7.90971	9.35823	6.57637	10.1834	5.50672	14.6286	10.6612	7.11081	11.1923	5.10183	3.51616	3.68859	1.46666	5.11097	8.83562	4.316	4.82565	6.27296	5.0657	9.11668	18.201	11.0729	12.0494	9.71094	12.9688	6.98851	8.4336	1.18033
Cys.Gly	1.3261	0.906911	1.25138	1.60758	0.980757	1.36103	1.21532	0.793787	0.70873	0.772122	1.2544	1.54985	0.588465	0.797345	0.387537	1.01924	0.64015	0.931626	1.06583	1.16075	1.14014	1.51356	2.01843	2.0136	2.08802	2.35868	1.17314	1.76535	1.39007	1.49118	2.50327	3.30237	1.58929	3.36087	2.05923	1.3892	3.00221	1.66657	2.66473	2.77776	1.18028	2.01323	1.06075	1.45334	0.866443	1.09384	1.14425	1.32548	1.32548
Ascorbate	0.839929	0.951993	1.12758	1.18439	1.40459	0.938706	1.16186	0.937903	0.999403	0.905709	0.746619	1.0006	1.04893	1.0123	2.43794	1.75668	0.751538	1.25095	0.99508	0.96746	1.14384	1.45694	1.00705	1.33562	1.19423	1.09988	2.02437	1.33645	2.2507	1.34838	1.03213	1.77059	1.44213	1.33985	0.94855	0.640775	1.70766	0.667272	0.833352	0.926616	0.672843	1.62194	0.89026	1.57399	0.914959	1.04425	1.02991	0.509601	6.14099
Dehydroascorbate	0.85028	0.877604	1.02683	0.973168	1.13944	1.14453	0.93271	1.15144	0.794168	0.807847	1.15029	0.763334	0.784707	0.688995	1.98067	2.02898	1.54484	2.0452	0.809295	1.26095	1.70874	1.59048	1.62349	1.56033	1.56838	1.04159	2.26978	1.87703	5.27554	1.31625	2.16497	2.69641	3.26906	2.05487	1.31788	1.46014	7.62784	0.898275	2.21439	1.73531	1.62472	2.74172	1.37136	2.78219	1.25079	1.52065	1.07463	1.48372	18.7874
gamma.L.Glutamyl.L.cysteine	2.37743	1.00904	1.36608	2.62934	1.77375	2.37533	2.21508	1.94012	0.703958	2.05853	1.27781	0.990957	0.305576	0.478315	0.413349	0.606465	0.610412	0.272835	0.428274	0.983771	6.38913	5.99727	7.57309	11.2815	7.20817	10.7982	5.35927	6.48188	9.27279	9.12639	5.3796	10.5379	3.6753	15.486	6.86879	3.33599	10.3045	4.45731	6.82256	7.20136	6.19723	4.81553	6.90217	6.65914	4.49458	6.83733	6.81025	9.62656	6.83733
X.5.L.Glutamyl..L.glutamine	0.526524	0.634804	0.54798	0.710638	1.01634	0.561929	0.489812	0.758	0.983661	0.699847	0.873799	1.36525	1.36584	1.47319	1.5862	1.57498	1.46539	1.42571	1.27154	1.07278	0.645838	0.758822	0.571004	0.785244	0.991039	0.548887	0.752097	0.564389	0.988972	0.634373	1.33128	1.69922	1.22566	1.08238	1.26392	1.08448	1.27184	0.698403	1.51549	1.0352	0.804048	0.765164	0.47265	0.765375	1.02269	0.801178	0.578609	0.722319	0.0681022
Dimethylglycine	1.03797	0.901999	0.953264	1.15135	0.95209	0.935222	0.986829	1.23498	1.4526	0.798291	1.07031	1.23616	0.533262	0.989454	0.955211	2.49377	1.08668	1.25151	0.669445	1.01055	1.40535	0.891471	0.848433	1.27511	1.35254	1.34296	1.11421	1.6008	1.40967	0.942503	1.17923	2.75801	0.933207	1.28417	0.998553	1.27103	1.51393	0.781463	0.854409	1.15996	1.06404	0.776504	1.2692	1.10597	0.537859	1.22877	1.17925	1.21251	2.37438
S.Adenosyl.L.homocysteine	1.22754	1.01222	1.13083	1.43531	0.829055	1.63572	1.11437	0.563107	1.41873	0.944276	0.698588	1.03499	0.987777	0.559877	0.605285	1.46372	0.782189	0.809397	0.89222	1.37309	4.36958	4.62757	4.55966	4.75408	4.90699	5.88331	4.56585	4.01826	5.53421	5.44888	5.25706	7.58446	3.80368	7.78075	4.3154	4.45057	9.33547	4.94078	4.95214	5.67854	8.0347	6.35905	7.18658	6.48484	5.22306	7.86132	7.2067	8.34572	0.42875
S.Adenosyl.L.methionine	0.919869	1.15589	0.994262	1.11725	1.06381	0.995569	1.25975	1.2028	1.31063	1.00443	0.890595	0.679606	0.844516	1.29814	0.84405	1.57591	0.768076	1.75119	0.837215	0.907441	2.29909	2.06615	2.26447	2.47374	2.89602	2.41985	2.9934	2.93929	2.62037	2.54339	2.0165	3.74537	1.902	3.69058	2.07626	1.85743	3.54791	2.07292	2.27962	2.16632	3.3736	2.23456	2.72017	2.83782	2.02631	2.37156	2.58663	3.0138	0.100773
Ornithine	1.20571	1.03444	0.61561	1.27557	0.675581	1.22313	1.1847	0.844315	0.965559	0.531423	0.962769	1.25438	1.91934	1.60241	0.605472	1.33672	0.718305	1.34976	0.780491	0.762024	1.32887	1.12769	0.885904	1.37648	0.667077	1.35162	1.14278	0.977138	1.15579	0.441701	1.47511	1.4953	1.61166	1.5873	1.08624	1.19636	1.2545	1.18059	1.27561	1.13027	1.38944	0.788205	0.857111	1.28866	0.777323	1.11008	1.38039	1.12974	0.675343
L.Citrulline	1.04286	0.944335	0.95078	1.06974	1.02857	0.974655	1.01445	0.905725	0.659552	0.942645	1.51841	1.06092	1.08103	1.02043	0.925189	0.912498	1.02579	0.900309	0.98555	1.14331	1.67875	1.10274	1.23466	1.76023	1.36994	1.72472	1.66362	1.50186	1.19721	1.30945	1.24465	1.24818	1.32008	1.00065	1.25707	1.54813	0.815843	1.50059	1.31762	1.27496	1.86766	1.23678	1.79038	1.497	1.63721	1.72173	1.51816	1.53791	0.325776
X5.Methylthioadenosine	1.58952	0.909574	0.579023	0.967531	0.962539	1.64062	1.36766	1.01581	0.733404	1.04297	0.90374	0.94252	1.90717	2.1941	0.683272	3.87443	0.984187	3.23032	0.62842	1.02911	1.78749	2.053	2.22089	1.81903	1.17953	2.07416	1.44615	1.34453	1.72511	1.91994	1.86972	5.49651	2.11103	6.03099	1.38264	2.30173	3.79668	2.37447	1.74854	2.34392	1.27633	1.27428	1.33637	1.44358	1.60048	2.41615	2.10303	1.9291	0.215882
Putrescine	1.23689	0.698553	0.630111	1.04552	0.577467	1.03356	1	1.60969	0.551131	1	0.982648	1.00774	0.739037	1	1.87746	0.940249	1.67355	2.75747	0.694169	1	1.25035	0.987321	1.85979	2.52784	0.711311	1.18068	1.7314	2.09851	0.624771	0.943391	2.31604	0.675722	0.750536	0.951501	0.905427	1.06043	2.0589	1.98886	0.804602	1.08819	0.627541	0.739901	1.09869	2.29337	0.53944	1.72414	1.39177	1.20328	1.34659
Spermidine	0.982721	1.01728	1.46483	1.26503	1.11323	2.19557	1.48365	1.45741	0.685119	0.590642	0.866741	0.477332	0.517456	0.519794	0.696298	2.82593	1.3313	1.27091	0.667233	0.44878	1.20191	1.14758	1.42703	1.80068	1.22174	1.06595	2.2658	2.04935	1.30415	1.02629	1.34154	4.93068	0.450725	1.40916	0.496641	0.662959	3.26016	0.30646	0.699392	0.693462	0.819471	1.32162	0.793158	1.99786	0.651965	1.17205	0.83474	1.45953	0.196668
Spermine	1.06403	0.8309	0.987907	1.38304	1.28879	1.70435	1.33903	1.61223	0.706812	0.757099	0.662205	0.48846	0.980095	1.01894	1.01209	6.35796	0.980901	2.16163	0.963915	0.53137	0.777001	0.623423	0.757613	1.059	0.56102	0.27071	1.28327	0.976682	0.721634	0.779348	0.204213	2.58115	0.154853	1.35959	0.262414	0.269238	2.32363	0.12453	0.356667	0.197414	0.263432	0.35575	0.120051	0.557844	0.140252	0.200824	0.13401	0.50046	0.283905
X3.Hydroxyisobutyrate	0.677134	0.879141	0.634381	0.925634	0.997025	1.05895	0.971311	0.972892	1.64613	0.774271	0.612731	1.04369	1.25574	1.00298	1.3473	1.51578	1.37731	1.2012	0.960444	1.17849	0.694505	0.581031	0.682307	0.694144	0.645064	0.653454	0.770624	0.741672	1.522	0.684813	0.732917	0.906006	0.900985	0.927778	0.679882	0.781146	1.23588	0.712018	0.841032	1.08373	0.632022	0.565916	0.405954	0.555121	0.59337	0.60289	0.655664	0.731924	1.29134
N.Acetylneuraminate	0.5902	0.915847	1.21331	0.70561	3.01139	3.48868	4.07359	2.37926	0.923323	0.765193	1.00672	0.834795	0.875418	0.927733	1.22407	1.99733	1.24342	0.993279	0.766576	1.40812	6.76341	4.5347	6.33134	7.10019	6.20753	4.70477	7.37698	7.17636	4.93605	5.10628	5.37736	9.31789	5.06513	8.30584	4.7504	6.80222	12.6101	4.64087	6.49931	6.15336	9.76754	8.41767	5.03556	10.9221	6.89474	10.2123	8.71037	9.01338	6.68721
D.Glucoronate	1.07359	0.708015	0.906078	1.03148	1.71823	0.596015	0.947587	0.968525	0.598372	0.57006	1.52814	0.828571	1.13391	1.14972	1.68483	1.27554	0.916028	1.29331	0.769138	1.0981	1.86703	0.929293	1.00016	1.44782	1.80609	0.684801	1.85463	0.978927	0.78134	0.945554	1.4442	1.43038	1.86356	1.36605	1.22356	0.834839	0.882119	0.811276	1.07381	1.26894	1.38279	1.28244	1.08839	2.11086	1.57653	0.918376	1.15602	0.955742	2.75173
UDP.D.glucuronate	0.836022	0.67524	0.9331	0.880509	0.92235	1.13447	0.294918	1.07075	0.034492	0.549896	0.865328	0.958155	2.04535	1.9941	1.3305	1.04184	1.63792	2.22897	1.68061	1.25966	0.699609	0.533854	0.632174	0.358282	0.926844	0.26273	1.06185	1.13339	0.311072	1.03643	0.921425	0.946789	1.09512	0.378775	0.664924	0.778221	0.800132	0.596617	0.581604	1.03474	0.248832	0.687104	0.188288	0.588983	0.219618	0.166768	0.269228	0.268618	0.811144
X1.4.beta.D.Xylan	0.763898	0.873765	0.77443	0.856236	1.05271	1.11298	0.98166	0.924898	0.89488	0.993592	1.04136	1.01229	1.00641	0.919214	1.51872	1.82705	1.14862	1.72383	0.966723	1.413	1.29534	0.862343	1.06779	1.07418	1.18777	1.13152	1.29276	1.01743	1.53567	1.18273	1.09621	2.05438	1.52459	1.23827	1.06102	1.53233	1.65394	0.768167	1.17604	1.38694	1.11223	1.34993	1.11378	1.29556	0.839162	1.29113	1.12264	1.27858	2.24118
UDP.N.acetyl.D.glucosamine	2.95471	0.897904	1.38149	1.44081	1.26133	2.07903	1.90323	1.11	0.767482	2.66536	0.835808	0.972937	0.58961	1.02706	2.09021	0.70283	0.863133	0.304398	0.458505	0.501146	2.05367	0.588183	1.22649	1.0332	1.61191	1.50585	1.59575	1.08491	0.805517	2.2595	1.08362	1.02126	0.756559	1.32057	0.972184	0.228366	0.937848	0.301014	0.56199	0.395385	1.91419	0.670252	0.922322	1.19481	0.931282	1.42152	1.29813	0.600969	1.60268
CMP.N.acetylneuraminate	0.785793	1.0306	1.16711	0.86817	0.715069	0.76553	0.987578	0.765346	0.708849	0.913591	0.674284	1.22274	1.22905	1.22205	1.87571	1.84879	1.60955	1.01242	1.35522	0.951906	0.375064	0.600342	0.507065	0.463001	0.469857	0.463452	0.590866	0.665804	0.585374	0.423927	0.606346	0.905893	1.10132	0.943761	0.652224	0.749398	1.20295	0.621088	0.783558	0.557096	0.30019	0.351331	0.315563	0.367936	0.436977	0.37544	0.37667	0.323008	0.323008
Asymmetric.dimethyl.arginine	1.00065	1.10382	1.18497	1.21653	1.1512	0.915138	1.04781	1.02664	0.968938	0.864257	0.788176	0.838821	0.780765	1.01334	0.893263	1.15888	0.857471	1.21824	0.999348	0.865763	0.930502	0.875221	0.822014	0.950045	0.896641	0.888377	0.927157	0.863556	0.809771	0.83521	0.620924	1.10337	0.740645	1.29112	0.911003	0.664554	0.947561	0.67125	0.77892	0.667828	1.01364	0.752857	0.800604	0.819958	0.718085	0.774996	0.658745	1.01946	0.550222
Carnosine	0.907368	0.838877	1.05113	1.04227	0.924729	1.16872	1.00595	0.838264	0.986796	1.21509	0.665589	1.03753	1.00364	1.14165	0.990948	1.0779	1.14868	0.941288	0.996359	0.825736	0.768663	0.641695	0.767002	0.746823	0.821359	0.774683	0.641506	0.629198	0.675511	0.802487	0.827096	1.11933	0.733875	1.05007	0.753614	0.840646	1.07688	0.766928	0.814533	0.726637	0.641775	0.423812	0.583877	0.573494	0.542765	0.596371	0.65776	0.601212	0.00316615
Creatine	0.763289	0.849268	0.614938	1.19609	1.20514	0.842537	0.983299	0.770101	0.766745	1.41795	1.89128	1.15425	1.22175	1.27919	1.06633	0.957454	0.588081	0.971544	1.0167	1.36159	0.361902	0.629746	0.76842	0.599271	0.721933	0.939599	0.305132	0.459776	0.44041	0.73163	0.963178	0.730791	0.986733	0.733489	0.530961	0.767004	0.81046	0.812871	0.599496	0.777378	0.291646	0.461482	0.959334	0.424504	0.825572	0.506393	0.520056	0.402642	0.219495
Creatinine	0.804454	0.997228	0.580297	0.912464	0.883991	1.00277	0.603885	0.803284	1.28957	1.15334	0.650596	1.30789	1.09498	1.07782	0.981516	1.41429	1.02221	1.43205	0.971254	1.09939	0.541748	0.484896	0.370288	0.84382	0.711995	0.562279	0.470161	0.484666	1.04571	0.609062	0.536183	1.14572	1.29725	1.32054	0.741177	0.70488	0.841089	0.787674	0.762728	0.742787	0.519077	0.387322	0.355675	0.827382	0.344451	0.434843	0.559349	0.497058	0.472144
Guanidinoacetate	0.651266	0.544797	0.87085	1.699	0.987704	1.30129	1.34396	1.50223	0.762298	0.447458	0.513991	1.402	0.847707	1.48269	0.863331	2.22669	1.19593	1.02551	0.753234	1.0123	0.948632	0.485502	1.21087	0.48976	0.564717	0.43391	1.05134	0.536272	0.692549	0.325006	0.935115	1.45457	0.769127	1.63532	0.513397	0.62342	1.36953	0.727226	0.571313	0.468714	0.888753	0.807276	0.576466	0.61406	0.616765	0.46127	0.440139	0.508085	0.690075
trans.4.Hydroxy.L.proline	0.991251	1.02458	1.29766	1.24107	1.08424	1.20215	1.00424	1.24102	0.951851	1.07372	1.29159	0.956327	1.13678	0.731553	0.995759	0.661756	0.707581	0.662118	0.624495	0.786167	0.88168	0.816299	0.911172	0.995457	0.798168	1.28013	0.898182	0.892838	1.0389	0.873068	0.897408	0.884064	1.00912	0.859385	0.866151	0.562001	0.428372	0.448331	0.612945	0.616026	0.870557	0.757351	1.17468	0.946467	0.853338	1.18305	0.647823	0.858309	1.01646
Pantothenol	2.11228	0.426465	0.741654	1	3.45458	1	0.429497	1	2.58452	0.6664	1	1.11107	0.507357	1	0.771743	0.462428	1.20324	3.31889	1	2.05995	4.12886	6.24434	5.20321	9.03385	8.33901	5.18562	6.31055	14.7069	6.37445	9.27519	5.79859	32.4645	2.41776	25.6868	6.13603	11.5176	23.2088	11.4916	5.18698	6.88942	8.90623	7.57439	9.69459	7.93248	5.80737	11.2615	9.48882	20.482	8.67114
Pantetheine	0.886993	1.02863	1.3676	0.776995	1.04713	1.17523	0.96144	1.09781	1.83166	0.912956	0.771199	1.34385	1.3001	0.842396	0.904375	1.24466	0.96814	1.28153	0.0789105	0.97137	0.503183	0.512275	0.808401	0.758536	0.429986	0.077473	0.565658	0.622111	0.78557	0.634975	0.734761	1.11676	0.939454	1.32682	0.754382	0.365234	1.06604	0.32759	0.504662	0.526565	0.676327	0.351015	0.532858	0.114873	0.569018	0.781388	0.552305	0.108825	0.250581
Taurine	0.554188	1.26134	0.511787	0.698507	0.902083	0.49593	0.653049	1.09792	0.814908	1.36321	3.52655	1.18552	1.99528	1.60018	0.619969	1.19881	0.472122	0.7978	2.36625	3.00862	0.401598	0.67612	0.427242	0.568788	0.35673	0.354952	0.302727	0.766874	0.636573	1.83507	2.80738	0.630349	0.625288	0.566274	1.60955	3.48874	0.353768	1.42072	1.74841	2.41716	0.421618	0.53417	0.310928	0.466653	0.486736	0.319129	0.474295	0.674612	0.460623
L.Methionine.S.oxide	1.08557	0.842632	1.24382	0.9892	0.936112	1.12393	1.42368	1.10218	0.892233	0.947959	1.70663	1.19092	1.5733	0.865677	0.986372	1.0108	1.08261	0.579209	0.869922	0.98345	1.29465	1.4116	1.45307	1.46281	1.22105	1.2902	1.57632	1.56946	1.03439	1.54034	1.25555	1.48417	1.46635	0.858265	1.38734	1.00031	0.54568	0.802748	0.942502	1.14288	0.954515	1.28241	1.85287	1.60197	1.38929	1.62241	1.27676	1.21573	1.9785
X5.Hydroxyindoleacetate	0.947739	1.33107	0.333278	0.900095	0.819983	0.598203	1.22673	1.19819	1.1059	1.05226	0.788859	1.33696	0.631543	1.51447	0.492009	2.43122	1.16006	1.66085	0.660577	0.71702	1.2128	0.747209	0.313379	1.39127	0.874158	0.323975	0.832682	1.46841	1.13655	0.617089	1.52666	4.31521	0.888645	3.38745	0.948794	1.00909	3.7366	0.812272	0.524057	0.666554	1.3553	0.807836	0.135853	1.19919	1.10965	0.718103	0.453516	1.53589	1.50665
X3.Methyldioxyindole	1.00213	0.997867	0.338967	0.972599	0.37565	0.362992	1.74514	0.638655	2.50195	1.01487	0.838707	1.46916	2.71114	1.32528	1.62271	5.47063	0.931495	2.98037	0.688998	0.983681	0.891045	0.518995	1.14706	1.02339	0.592392	0.851998	1.51689	1.01259	1.05296	0.558384	1.00141	5.03081	0.54454	3.17532	0.951151	1.13637	2.76655	1.41513	2.06607	0.629599	2.58843	0.750316	1.17196	0.844181	0.368346	1.3605	0.867139	0.621968	1.56558
Indole	0.891125	1.41704	0.51881	1.26685	2.12927	1.44579	1.759	1.70754	3.37024	1.60208	0.445137	0.551873	0.642582	0.858189	0.547207	1.10887	0.555508	1.35764	0.570604	0.790673	1.22889	1.5755	1.28633	1.25868	1.43871	2.04857	1.3887	1.94993	2.61699	1.97705	0.682226	1.43496	0.869764	1.88778	0.656236	0.656871	1.13344	0.508227	0.828581	1.45953	0.852716	1.01299	1.12915	1.67072	2.12143	2.0471	2.5547	1.30697	1.61544
Kynurenic.acid	1.0733	1.14383	0.259989	1.37702	0.979046	0.340416	1.22322	0.67381	1.06113	0.995728	0.857774	0.765097	1.01758	1.56891	0.956025	1.40233	0.885161	1.8617	0.632575	1.00427	1.02638	0.97813	0.667059	1.15841	0.751539	0.445743	0.861047	0.589773	0.931984	1.00561	1.60267	2.59511	1.02196	3.83039	0.855681	0.792459	2.04733	0.714244	0.69543	0.74349	1.16689	0.717206	0.495759	1.09297	0.829513	0.415992	0.973669	0.812732	1.23732
g.Oxalo.crotonate	1.41452	1.36842	0.435356	1.80514	0.93682	1.9874	1.78125	0.981501	1.49102	1.25792	0.512905	0.317477	1.0185	1.03329	0.41783	0.628188	1.36842	0.810209	0.307811	0.896626	0.70739	2.08722	2.25622	1.54535	1.27534	1.47365	2.01678	1.72162	3.66001	1.26039	0.77912	1.13331	0.449655	0.335194	0.630948	1.08556	0.323218	0.454896	0.266207	1.08404	1.96492	1.90436	1.76364	5.56594	5.82021	5.12446	3.56893	5.9838	7.70388
X2.Aminomuconate	0.692164	0.860259	0.743006	0.83078	1.44017	1.05719	0.834667	1.09255	0.966148	0.898653	0.940906	1.16265	1.02637	0.973627	2.16522	2.85715	1.34598	2.1988	0.915087	1.35165	1.76771	0.936352	1.15115	1.49357	1.37947	1.16871	1.36135	1.34328	1.58004	0.982904	1.13323	2.82776	2.25364	1.8546	1.13029	1.4131	2.41007	0.745102	1.32693	1.26875	1.32699	1.16799	1.02106	1.40986	0.98156	1.09241	1.12557	1.49297	2.50521
sn.glycero.3.Phosphoethanolamine	0.635542	0.94154	0.514973	1.23955	0.925445	0.640296	0.692693	0.629389	1.30578	0.982348	1.15896	1.01765	1.27742	1.52997	0.842883	1.11633	1.1992	0.946475	1.39765	1.20377	0.644587	0.829085	0.400567	0.677919	0.50775	0.537745	0.347046	0.509267	0.766246	0.59287	0.887177	0.600134	0.734631	0.690437	0.681458	0.860002	0.58758	1.0536	0.796678	0.658523	0.683956	0.692451	0.347142	0.514535	0.614618	0.597441	0.427496	0.438321	0.366302
Glycerol.3.phosphate	1.16227	1.02768	1.04376	1.36843	0.993498	1.55464	1.30653	1.22324	0.323017	0.894967	0.513986	1.39415	0.716475	0.967902	1.01715	0.951571	1.0065	0.639111	0.869607	0.355039	0.581195	0.472842	0.440934	0.80533	0.804246	0.720524	0.623985	0.694197	0.219414	0.452014	0.642792	0.849737	1.09899	1.15577	0.766937	0.440751	1.07726	0.535615	0.500665	0.471842	0.6463	0.49276	0.505984	0.583805	0.511759	0.575253	0.714532	0.877492	0.333907
N.Methylethanolamine.phosphate	0.587305	1.23113	1.23442	0.527474	0.865669	0.77479	0.69037	0.855916	0.906301	0.650948	1.0937	1.17103	0.879109	1.67051	1.27229	8.24759	1.669	2.96707	1.38374	0.885229	0.438722	0.436032	0.507722	0.415316	0.491005	0.33957	0.586593	0.563091	0.468292	0.4007	0.815901	10.6834	0.56201	4.27384	0.67602	0.726923	5.87676	0.474853	0.534976	0.603326	0.378891	0.435429	0.329905	0.286372	0.375013	0.366878	0.428432	0.638579	1.18592
Sphingosine	1.39326	0.668817	0.91188	1.03084	1.25027	1.10346	0.782072	0.874896	1.13633	0.786201	0.611117	0.892027	0.753936	1.04238	0.679523	3.03744	1.75395	1.82768	0.969155	1.87216	1.58482	1.05642	1.06751	1.22446	1.36261	1.24339	1.00347	1.46053	1.28353	1.04831	0.774232	2.13612	0.932016	4.89206	1.35514	1.68786	7.49482	1.75818	1.26043	1.59532	2.60196	0.74665	1.90898	1.79209	2.37767	1.6295	2.30162	2.42891	0.411558
Sphingosine.1.phosphate	0.46408	1.41969	2.75504	0.994043	0.784825	0.689232	0.746169	1.00596	0.505524	0.685908	0.541136	1.31397	0.288014	0.75439	4.31986	2.21467	5.65748	1.06422	2.35406	1.3904	0.707737	0.349563	0.79249	0.618785	2.30183	0.300601	1.66155	1.98702	0.740702	0.659458	0.393873	0.458423	0.500386	2.27536	1.1777	0.551362	13.8419	0.575434	1.66091	0.483331	1.08813	1.07372	1.13585	1.07525	0.872777	0.636567	0.269856	2.66627	0.347173
Choline	0.980675	1.0008	0.985971	1.03404	1.05027	0.965796	1.08408	1.01454	1.05363	0.787593	0.835272	0.87299	1.00735	1.05408	0.999202	1.44	0.821993	1.06302	0.781906	0.859681	1.06878	1.04055	1.0345	1.17459	1.02519	1.16938	1.09594	0.975562	1.07588	1.12926	1.00633	1.69916	1.06654	1.70993	0.862606	0.993369	1.2931	0.807676	0.938485	1.01633	1.08365	0.745119	1.08758	1.04708	1.04753	1.07698	1.12401	1.17305	0.152629
L.Carnitine	0.912576	0.851687	1.06346	0.865544	0.844244	0.943136	0.727193	0.983658	0.91967	0.663122	1.66248	1.84146	1.40627	1.60872	0.990386	1.76804	1.56656	1.12445	1.23959	1.00961	1.10471	0.934554	0.943349	1.10652	1.09677	1.10917	1.02644	1.14099	1.20201	0.854223	1.74574	3.35904	1.50429	2.58366	1.33523	0.985724	2.69402	0.851804	1.40658	1.0856	1.25915	1.08879	1.40178	1.05466	1.09131	1.23233	1.07236	1.44522	2.01923
Propanoyl.carnitine	1.25693	0.889728	1.25249	0.919248	0.880871	1.39211	1.77971	0.992957	1.38476	0.911927	1.41501	1.00704	0.795929	1.40994	0.783141	1.64771	0.805311	1.47136	0.477545	0.728539	1.3434	0.739028	1.29002	1.17189	1.15994	1.34554	1.36253	1.11667	1.5228	1.03007	1.16536	3.03502	0.788521	2.66643	0.877316	0.723164	2.00532	0.616197	0.599718	0.545131	1.16321	0.538401	1.12297	0.922114	0.774743	1.03363	1.45619	1.57524	0.709163
Hydroxypropionylcarnitine	0.989259	1.15539	1.11649	0.944327	0.931023	1.182	1.61463	1.29277	1.01074	0.959446	0.419642	0.734776	0.286312	1.20306	0.89314	1.85526	1.08272	1.83639	0.941891	0.273273	0.884073	1.3722	1.20304	1.41693	0.785242	1.1995	1.25319	1.20576	1.32564	1.23601	0.595971	2.13721	0.611107	1.63685	0.874965	0.689681	2.14377	0.650843	0.946928	0.965916	0.889554	1.01008	1.16933	0.990838	0.927636	1.11242	0.989789	1.18176	1.14873
Methylmalonylcarnitine	0.534243	1.10023	1.30714	0.846959	1.51062	0.506926	0.945298	1.66658	0.730584	1.95512	1.0547	0.657589	1.82322	0.257697	0.489142	0.659268	1.29479	1.14804	0.541095	1.42293	1.62075	2.53606	2.46624	0.917923	1.91826	0.697678	1.83509	1.96965	0.965342	1.66451	1.05522	1.55107	1.57881	3.51951	1.43057	1.99344	3.76286	1.60314	1.40525	2.59615	1.37458	2.18813	1.68611	1.19192	1.5063	1.62706	1.5407	2.942	1.48101
Butyrylcarnitine	1.16728	1.25935	2.3201	1.56963	0.895929	1.88461	1.87708	1.49649	1.56726	1.19098	0.678766	0.934959	0.787971	0.964221	0.680256	1.00189	0.998112	0.889979	0.412292	0.590957	0.605481	0.431265	1.25262	0.851488	0.490847	0.398777	0.87657	0.649836	1.26657	0.791619	0.516481	0.878494	0.44146	0.538522	0.443487	0.363231	0.473758	0.285992	0.410974	0.331207	0.495504	0.251642	0.80675	0.287891	0.383908	0.421887	0.489287	0.355745	0.995392
Tiglylcarnitine	1.03417	0.920857	0.965827	1.61366	0.680716	1.4469	1.65903	1.05772	2.4078	1.98173	0.866757	0.924595	0.946778	1.30205	0.47278	1.70017	0.836084	1.54265	0.96023	0.403446	1.55733	1.27766	2.3097	2.00902	1.21644	0.951287	0.883332	1.32571	1.20165	1.71167	1.41236	2.19676	1.35406	1.783	0.656663	0.819913	1.71013	0.956341	0.884082	0.570318	0.826882	0.780604	1.44846	0.728426	0.91213	1.1117	1.4827	0.787561	0.169595
Valerylcarnitine	1.03207	0.768401	1.17014	1.41163	0.729801	1.16213	1.088	0.848182	1.02968	1.24756	0.457871	0.970316	0.560218	1.37404	0.635066	1.48769	0.674656	1.29331	0.75681	0.376145	1.25082	0.634124	1.26191	1.43109	0.676537	0.916023	0.961208	0.893816	0.82983	0.760015	0.840866	2.6347	0.818013	2.30077	0.625095	0.557968	1.65581	0.581348	0.725681	0.502827	1.1058	0.513532	1.04648	1.02579	0.714581	0.797891	0.79629	0.970185	0.287123
Hydroxyisovaleroyl.carnitine	0.909538	0.740247	0.938368	0.613709	0.691754	0.872662	0.960531	0.858778	0.683377	0.654667	1.59693	1.7641	1.54813	1.69396	1.03947	2.89389	1.7157	2.1208	1.12144	1.0738	1.02748	0.79763	0.772887	0.586869	0.884717	0.671294	0.739997	1.15622	0.622085	0.702937	1.58613	4.09289	1.10722	3.72703	1.20081	1.05998	3.15986	1.25858	1.40935	1.52355	0.928422	0.780521	0.659919	0.596044	0.728148	1.06832	0.902503	1.15829	0.206305
Methylglutarylcarnitine	1.43654	1.55329	1.21099	0.904737	1.41151	0.902112	1.37215	1.28754	1.00913	1.09478	0.685081	0.773679	0.817631	0.990872	0.826426	2.66588	0.622797	2.52034	0.655191	0.661012	3.56365	2.74225	3.45275	2.93014	2.24604	3.18691	2.69293	3.20442	3.01206	2.50883	2.14264	7.29977	2.28025	7.62333	3.19273	2.46017	8.11809	2.41455	2.70033	2.39134	2.17815	2.06777	3.22603	3.5971	3.15736	3.24	3.74982	4.06266	2.50789
Hexanoylcarnitine	0.791295	1.04671	1.53427	1.63234	0.953286	1.37594	1.42071	1.59991	1.65377	0.89117	0.435207	0.541216	0.647047	1.28789	0.637462	1.82597	0.909307	1.25437	0.703655	0.419224	0.806104	0.312795	1.08699	0.963539	0.782874	1.21325	0.933811	1.02984	0.968804	0.681965	1.0551	1.95472	0.538992	2.48913	0.557713	0.67572	0.979837	0.343591	0.450152	0.142274	0.49441	0.38764	0.583194	0.790124	0.460342	0.687462	0.720012	0.926698	0.263683
Pimelylcarnitine	1.01711	1.51779	0.61551	1.12293	0.982889	1.06408	1.48975	1.08531	1.25026	1.1221	0.509233	0.803205	0.758272	0.537906	0.647612	2.23437	0.369721	2.09695	0.850536	0.712029	1.66914	2.1828	1.96218	1.84093	2.08261	2.53719	1.54896	1.65597	1.5397	1.97267	1.50699	4.25132	1.58917	5.61129	2.02237	1.02429	5.50509	1.5021	1.58376	1.92586	1.94954	1.46473	2.14833	2.23651	2.16889	3.01115	3.57937	2.62231	1.22891
Hydroxyhexanoyl.carnitine	1	1.02513	1.04483	1	1.1646	0.258884	1	1.66836	2.57648	1.30169	0.476209	0.629793	1.15279	0.59847	0.104737	1	1.57606	0.876449	1	0.711195	0.30518	0.555786	1.157	1.12466	0.527511	0.603924	1.29533	0.502757	1.46965	1.00244	1.00244	1.42599	1.50324	1.02567	1.37381	0.365869	1.47392	0.282316	0.282316	1.73785	1.07026	6.70425	0.948526	1.23204	1.75314	0.700709	0.0540057	2.03973	0.498296
Octanoylcarnitine	1.59716	0.603558	1.28587	1.7112	1.02924	1.75911	1.11739	1.00269	0.997315	1.04199	0.808444	0.749648	0.357083	1.8559	0.87165	1.17117	0.333012	0.974431	0.286815	0.113391	0.87666	0.622041	1.3036	0.868267	0.77583	1.23832	0.708495	0.713806	1.12279	0.791782	1.31964	2.62096	0.510605	4.00584	0.877503	0.363944	1.04884	0.311807	0.409953	0.281309	0.324558	0.257127	0.584275	0.651855	0.609014	0.843842	0.379682	0.784837	0.257496
Dimethylheptanoyl.carnitine	0.69359	0.980011	3.79358	0.370849	1.01999	3.00933	1.32916	0.980011	3.51789	0.700549	1.07804	1.61574	1.07926	3.7984	0.980011	0.904837	0.253099	1.02143	0.344118	0.868726	2.07791	1.21471	0.676461	0.578581	0.571254	1.0732	0.515857	1.72978	1.15618	1.65435	2.1493	2.25328	1.73532	3.56817	0.127568	0.122456	2.36619	0.721825	0.465569	2.75622	1.57323	3.56378	1.4416	1.40255	1.54497	3.18381	0.664183	2.13249	3.20346
Decanoylcarnitine	1.92787	1.15829	0.65717	0.786328	0.856352	1.35199	1.03737	0.871923	1.30729	0.962627	1.08087	0.488367	0.730172	2.38273	3.19877	3.19877	0.578982	1.45436	0.25579	0.713437	0.675268	0.579276	2.36918	1.50297	0.451442	0.884669	0.291244	0.643643	1.82538	0.723008	0.565368	1.94464	1.87466	2.86531	0.662417	1.17985	1.77556	0.441301	0.519658	1.11143	0.595346	0.421804	0.57897	0.347188	1.04043	0.605566	0.310974	0.508733	0.919882
Hydroxydecanoyl.carnitine	1.20348	1.0065	1.15092	0.908079	0.70356	1.03294	0.945276	1.1436	1.09192	0.969926	0.813754	1.1717	0.912751	1.35145	0.932924	1.93195	0.945955	2.02187	0.579998	0.9935	2.27444	1.84554	1.64588	1.42898	1.39744	1.70931	2.05292	2.75945	1.66757	1.87197	1.56692	4.19427	1.39981	4.85335	3.13915	1.95468	6.41144	1.74438	1.94357	2.763	2.00475	1.22841	2.10952	2.08633	2.10627	1.72021	2.05144	3.18352	2.28522
Dimethylnonanoyl.carnitine	2.5573	0.54752	1.01305	0.847829	1.04542	1.43814	0.703614	0.929734	0.893115	1.13372	0.321907	2.36066	1.61488	1.81422	0.954351	2.97723	0.971925	0.879931	1.55351	0.986948	11.753	7.50061	7.01604	9.737	16.417	6.11841	17.7657	17.5112	4.6921	7.61058	2.13627	7.7439	3.71007	4.01652	17.4256	6.12202	32.0474	6.473	6.62583	20.193	8.02183	10.5388	10.5671	10.2355	13.1484	5.45911	11.2616	21.3933	2.84366
Hydroxyundecanoyl.carnitine	0.576236	0.812551	1.16377	1.05463	0.94537	0.794248	0.741571	1.35327	1.39312	0.635756	0.28758	0.656587	0.589545	1.81834	0.747879	2.03881	1.54193	2.00889	1.4847	1.47047	1.96051	0.999927	1.01855	2.84434	1.2091	1.20925	1.45219	1.34866	0.501535	0.575587	0.472361	1.66293	0.815683	2.41173	2.74418	0.546837	6.84965	1.20263	1.24149	1.28227	1.39572	0.75441	1.34234	0.868387	1.96886	1.53139	0.908368	2.878	1.29262
Hydroxydodecanoyl.carnitine	0.616821	0.533316	0.498931	0.741028	0.643878	1.12229	0.475221	1.48521	0.418926	0.943898	0.516471	0.549976	1.23633	1.7888	1.63239	2.34537	1.0561	2.14135	1.35414	1.84765	3.86123	1.01226	1.66599	0.846167	1.1231	0.723414	2.52996	1.49651	1.35052	1.86895	0.711057	3.72791	1.5987	4.41835	2.21921	0.912848	4.35847	0.735118	1.68318	0.890319	1.48182	0.311439	1.62424	1.44797	1.18684	0.482865	1.19671	1.85652	1.85054
Hydroxytridecanoyl.carnitine	0.359746	0.991616	0.69967	1.21398	0.777139	1.10735	0.712974	1.45963	0.642454	0.834269	1.00838	1.2794	1.25073	1.90679	0.868315	3.27032	0.962423	2.39897	0.326083	1.38984	0.437669	1.05103	1.29424	1.69515	0.795482	0.813181	0.774235	1.19465	0.950282	0.602035	0.737295	2.5707	1.39073	2.29401	1.98538	0.796617	4.05558	1.29671	1.35794	1.3217	0.626089	0.749322	1.4753	0.97541	1.24931	0.970189	0.498117	0.754644	1.13117
Tetradecenoylcarnitine	0.781251	1.06523	0.707063	1.87228	0.473717	1.05686	1.10479	1.10479	1.81353	0.361702	0.943143	0.45471	1.08024	2.47355	0.695914	0.765698	1.6533	1.76678	0.670128	0.670128	0.623987	0.965007	0.557969	1.64261	0.541218	0.559061	0.804111	0.992131	0.633724	0.633724	0.610014	1.64913	0.499093	3.81398	1.05647	0.569236	2.15259	0.50602	0.391205	0.51375	0.370989	1.05219	0.44152	1.3337	1.12412	1.61777	1.80616	0.49474	0.530881
Tetradecanoylcarnitine	1.03095	0.856749	1.77143	0.830287	0.632937	1.01897	1.15545	1.28938	1.36401	1.24315	0.616894	0.981031	0.866857	1.54572	0.757929	2.60933	0.813359	1.28347	0.443996	0.20145	2.36079	1.19346	1.36981	0.95133	0.682729	1.5102	1.01116	1.07387	0.767256	0.657981	1.1737	6.17761	1.17207	5.18924	1.15929	1.17721	3.00958	0.913191	0.963238	0.542902	2.11238	0.386928	1.73387	0.95772	1.30193	1.45867	2.15127	1.71737	0.0978127
Hydroxytetradecanoyl.carnitine	1.00852	1.93638	0.77626	1.08105	0.919874	0.841577	2.07394	0.684616	0.469536	0.88123	1.43904	0.551064	1.57729	0.966825	2.24435	2.301	0.991483	1.22105	0.756791	2.47905	0.887899	0.518628	2.34401	0.841241	1.12981	0.420641	3.37584	0.843898	1.81495	2.14662	1.49032	1.13807	1.21326	4.68983	0.539199	1.51474	2.41598	0.975919	2.58551	0.700048	1.32181	0.926829	0.798494	1.99871	0.766244	0.557578	0.659549	0.644622	2.11738
Pentadecanoylcarnitine	0.873061	0.524763	2.05277	1.31455	0.413353	0.725147	0.976051	1.02395	0.636056	1.85356	0.537702	1.26374	1.03844	1.93452	1.14592	3.57368	0.514511	1.34356	0.430544	0.382217	2.27905	1.14194	1.15575	1.05911	0.561691	1.81272	0.640191	0.712529	0.566546	0.440709	1.51448	5.70786	1.72342	5.7664	1.37321	0.697684	3.75743	0.785815	0.304617	0.881561	1.59282	0.413017	2.21997	1.07224	0.653201	1.39995	1.41957	2.37009	2.37009
Hexadecadienoylcarnitine	0.842535	1.28336	2.67949	0.928358	1.21357	0.402639	0.402639	1.6026	0.415094	0.905265	1.3078	0.711257	0.322447	1.31209	1.96526	0.678283	1.84896	1.18566	1.07164	0.364848	1.18253	0.267967	0.317041	0.857591	0.95258	0.341902	1.24908	0.9635	0.494945	0.451799	0.735266	2.48732	1.23932	4.45045	2.07867	0.506629	4.45998	1.2426	1.42559	0.679426	0.879547	0.651027	0.940072	0.536019	0.433582	0.492262	0.492262	2.15612	0.640985
Hexadecenoyl.carnitine	1.0412	0.609076	1.53441	1.08154	0.975237	1.06266	1.02476	0.543185	1.66793	0.861679	0.793703	1.09042	0.464226	2.51375	0.947618	2.36222	0.510795	1.07297	0.596822	0.276416	1.37149	0.691967	1.53567	0.896333	0.556893	1.69497	0.245748	1.49362	0.968707	1.11006	1.72523	4.10942	1.12733	7.48548	1.5261	1.32397	5.15256	0.726398	0.830312	0.519829	1.99288	0.447966	1.4311	1.26419	0.458425	0.923103	0.583461	1.53122	1.11025
Palmitoylcarnitine	0.26581	1.4017	1.56856	0.98126	1.17191	0.790288	0.968574	1.46845	0.291883	0.582681	1.17909	1.01874	0.212643	1.99653	2.22815	0.612715	1.4006	0.381634	1.87419	0.591807	2.11646	0.0862052	0.0757965	0.134106	1.93898	0.181788	3.05667	1.35427	0.364438	0.172112	0.383428	0.554773	0.0785077	1.53353	1.53155	0.0972818	4.61347	0.155951	1.00184	0.075905	2.43121	1.4772	2.45724	0.914748	1.30384	0.544064	0.116832	2.17067	0.0584248
Heptadecanoyl.carnitine	4.66082	1.10733	0.341131	2.31206	0.814983	1.6927	2.15174	1.00142	2.11604	0.565048	0.397153	0.481099	0.980579	0.669398	0.998577	1.13774	0.835428	1.5763	0.690289	2.73015	1.51903	1.95202	8.00418	1.5407	1.42149	1.01964	1.55611	0.241398	2.83905	3.45124	2.15873	2.37223	6.30353	7.233	0.509855	5.87262	3.01434	3.72183	0.860247	4.62122	1.13748	0.196887	1.05902	0.570037	0.694534	0.696285	1.49901	0.47789	3.91186
Linoelaidyl.carnitine	0.990292	0.793605	1.00971	0.658255	0.773681	0.973638	0.72988	1.32734	1.37295	1.14308	0.893879	1.06248	1.10829	1.24222	1.31371	2.22669	0.800572	1.12972	0.590804	0.640311	0.899887	0.392744	0.771569	0.834193	0.501021	1.08725	0.454358	1.05174	0.645272	0.799153	1.65836	4.97868	1.12765	5.95553	1.25089	1.3926	2.94999	0.748977	0.699638	0.500932	1.073	0.16079	0.888069	0.717753	0.656511	1.19151	0.585192	1.61048	0.0169914
Octadecenylcarnitine	0.905766	1.41103	0.51223	0.945282	1.51124	0.834136	1.01092	1.36535	1.79327	0.989697	1.0103	0.852339	0.921491	1.29052	0.753488	2.10526	0.697316	1.11788	0.853922	3.09999	1.70852	0.448887	1.01785	0.585769	0.957135	0.776433	0.880415	1.12934	1.19807	0.82787	0.915878	2.37014	0.976751	4.46654	1.23314	1.58663	5.94781	0.782807	1.54911	0.847137	1.74951	0.643021	2.8681	1.48196	1.58932	0.817906	0.748379	1.05536	0.363659
Acetylcarnitine	1.42638	0.668672	1.33357	1.56644	1.19774	1.54412	1.16053	1.39	1.18712	1.00556	1.0234	0.907502	0.911896	0.994445	0.739094	0.916622	0.515329	0.834022	0.9616	0.780741	0.945253	0.740124	1.52643	1.87155	0.930434	1.59278	1.19577	1.39013	1.16213	1.19319	1.50929	1.49048	0.936724	1.22475	1.0492	0.532847	0.766039	0.700237	0.838338	0.923061	1.12294	0.796364	1.0766	1.22	0.682332	0.982996	0.976024	1.54237	0.565207
Heptanoic.acid	0.663791	0.935592	0.890696	1.15128	1.18276	1.00782	0.95162	1.30137	1.07757	0.772686	0.793677	0.807858	1.06972	0.889963	2.1351	2.4046	0.778184	1.9848	0.99218	1.01422	3.68849	3.58105	3.01536	4.32345	3.84586	3.55229	3.23624	3.0256	3.20196	4.25249	2.62244	6.39848	6.35745	7.20327	4.44056	2.45915	8.84394	2.60997	2.76849	3.96692	4.00996	4.06603	3.21666	5.31701	3.88381	3.60124	3.34522	4.38203	5.19986
Octanoic.acid..caprylate.	1.01943	0.716439	0.5605	1.01251	0.906631	1.02011	0.965876	1.01306	0.956638	0.956562	0.987493	0.971682	1.18599	0.957241	2.2505	4.4319	0.538727	3.51372	1.04026	1.24391	2.00902	2.35079	3.00634	2.63773	2.42557	2.7359	2.33815	2.71068	2.81764	2.32264	2.38073	7.88069	9.56801	8.79656	3.04822	2.97046	10.4076	1.88673	2.48505	4.41471	2.43604	2.14624	2.99701	4.12699	2.66735	2.64417	2.97068	2.62256	6.76565
Nonanoic.acid..pelargonate.	1.00177	1.12146	0.940335	0.965126	1.01813	0.948093	0.978974	1.22678	0.99823	0.870959	1.05867	1.1272	1.20115	0.905754	0.938488	1.29887	0.622583	1.1981	0.90001	1.13247	2.76836	2.68076	2.48761	2.49147	2.7348	2.93787	2.71961	2.33167	2.48636	3.06989	2.92381	4.96986	5.02766	5.12329	3.20022	2.61216	6.50318	2.57474	2.73395	4.01419	2.46101	2.90177	2.73666	3.4267	2.78887	3.01431	3.24746	3.90814	4.98208
Decanoic.acid..caprate.	1.38042	0.88545	0.71493	0.717348	1.04116	1.14076	0.975994	1.02401	1.23056	0.850818	0.95554	0.874293	1.26644	1.23065	1.04636	1.21235	0.746844	1.07889	0.853035	0.963777	1.39266	1.27655	1.46626	1.18262	1.17408	1.29085	1.25985	1.32665	1.08054	1.34164	1.30516	1.62572	2.15851	1.67829	1.25612	1.03373	1.62281	1.14483	1.05163	1.6646	1.20178	0.974474	1.44364	1.49375	1.1501	1.2106	1.18376	1.12928	1.81978
Dodecanoic.acid	0.98413	0.927592	0.916235	0.936048	1.00798	1.19857	0.99202	0.834662	0.954957	1.18908	1.13413	0.984304	1.31808	0.909401	1.10553	1.34659	0.859559	1.4553	1.14995	1.3087	1.96577	1.42936	1.44539	1.77722	1.48349	1.77225	1.66649	1.90848	1.51274	1.39656	1.65399	2.19236	1.96946	2.94609	1.92639	1.42941	2.6414	1.12134	1.35835	2.26318	1.3138	1.78153	1.75118	1.58165	1.29984	2.05926	1.67472	1.47445	2.5245
Tetradecanoic.acid	0.97456	0.939344	0.895602	1.01574	0.872524	1.02899	1.01592	0.790768	0.844587	0.984258	1.1297	0.883643	1.21827	0.865959	1.61407	1.28144	1.0449	1.7363	0.760299	1.18354	3.27772	3.84749	4.42903	4.4385	3.45649	4.90521	3.53964	5.01999	2.71301	3.10779	2.61839	6.83373	8.36664	17.1238	5.27387	2.93538	16.7621	4.17898	4.28319	6.61271	3.17515	3.68897	4.93717	5.32833	3.90986	5.93434	4.50363	6.28869	4.16342
Hexadecanoic.acid	0.866075	0.789666	1.13147	0.94482	0.875097	0.72314	1.00908	0.867147	0.928185	0.802963	2.25169	1.64277	1.11411	0.990925	2.24705	3.40266	1.71335	2.4389	0.832375	1.47072	1.94743	1.33044	1.70317	1.73181	1.74569	3.20678	1.61662	1.85187	1.64294	1.8415	1.3427	3.60791	3.79361	5.09893	2.26458	1.95112	5.88253	2.41562	1.88463	2.39521	1.46468	1.68901	2.13893	1.98376	1.42244	2.48332	1.78694	3.30456	1.73871
Octadecanoic.acid	0.979768	0.437998	0.81156	0.667329	0.722838	0.692442	0.724875	0.557693	0.732775	0.661102	2.00366	1.87274	1.74185	1.25192	4.71735	4.05146	1.79009	3.0889	1.02023	1.17193	2.29311	1.43178	1.67355	1.61538	1.5209	2.2581	1.38519	1.78527	1.1793	1.30678	1.68721	2.97263	4.87598	5.16009	2.76979	1.81855	5.03618	2.33554	1.87599	2.11961	2.19468	2.14237	1.75057	1.75671	1.65218	2.17171	1.69502	1.85334	0.864855
Tetradecenoic.acid	1.16857	0.987138	1.98391	1.17387	0.816421	0.865921	0.78668	0.638476	0.746158	0.8392	0.696969	1.24545	1.14096	0.698906	1.66399	1.49972	1.01286	1.60562	0.738406	1.12118	1.43424	0.986807	1.26733	2.04517	1.29318	1.54285	1.54396	1.64646	0.957434	1.35694	0.942371	2.16891	2.1077	3.10683	1.20937	1.3947	3.68247	0.937297	1.37171	1.59595	0.903675	1.06262	1.17514	1.52662	1.34592	1.28984	1.15017	1.71493	2.42565
Hexadecenoic.acid	1.04012	0.753957	1.84163	1.07473	0.970956	1.10119	0.653064	0.581257	0.839232	0.858736	0.888481	0.924321	1.02904	0.831054	1.95454	2.11438	1.82344	4.68304	0.728417	1.17479	1.26198	0.634031	2.13597	3.59465	1.28305	3.05623	1.84676	2.84228	1.42507	2.55049	1.96668	5.73921	8.51756	11.2586	3.01736	2.55676	11.6942	2.0477	1.73991	4.34965	1.28531	1.0595	1.73988	4.60964	1.36247	3.27895	1.08974	2.51198	4.39942
Octadecenoic.acid	0.48327	0.426433	1.07924	0.976277	1.14174	1.2417	0.428538	0.812421	0.499682	0.768959	0.97069	0.821927	1.41635	1.15787	2.86105	2.50945	3.67551	4.28952	1.01493	0.985066	1.85339	0.75165	1.81753	3.48816	1.31871	6.13414	1.50363	2.12733	2.28929	2.90661	2.16882	5.97469	8.50965	12.4816	3.65614	2.78091	8.26878	3.08369	1.89632	5.14029	2.35	0.824058	1.93699	3.99393	1.32087	4.7886	1.25709	3.35163	2.40327
Octadecadienoic.acid	0.42571	0.310143	0.851432	1.20069	1.04365	1.734	0.376496	0.470173	0.565351	0.821046	0.89431	0.956347	1.72264	1.09964	3.59302	3.06348	3.09302	4.39974	0.683902	1.39551	2.04258	1.12889	2.39495	4.931	1.76757	4.05253	1.9687	4.18629	2.52751	3.72617	4.05933	12.1306	12.7544	16.1022	4.37805	3.52508	17.3693	3.45179	2.39179	9.53821	1.96228	0.946072	2.26507	5.36446	1.56175	6.03992	1.36545	4.00047	6.74206
Octadecatrienoic.acid	0.386996	0.238582	0.892686	1.45085	1.18524	1.76545	0.293956	0.625236	0.447127	0.775034	0.900755	0.747757	1.6812	1.09924	3.20746	2.87416	2.47538	4.72385	0.637973	1.48911	1.84087	0.58933	2.74463	5.10205	1.44449	4.93969	1.73933	2.97978	2.71305	3.30903	3.59322	12.6597	14.959	24.1141	4.43584	3.71366	15.0448	2.24867	2.06135	6.76493	1.76652	0.770013	1.47959	8.24365	1.21337	6.27717	1.04594	3.12897	8.08306
Eicosatetraenoic.acid	1.26992	1.5014	0.76211	1.27341	0.810775	1.51813	1.12927	0.939667	0.983091	1.06611	0.853198	0.708296	1.01691	0.577077	1.32994	1.31472	0.858236	1.80236	0.45728	0.801501	1.91965	2.22767	2.1399	2.00648	1.91229	2.50485	1.50645	1.87978	2.57847	1.63093	0.829129	2.20678	3.05122	4.80958	1.08232	0.685681	5.36656	0.934089	0.730623	1.83651	3.37075	4.03841	3.92749	4.44941	4.35428	6.37569	3.7369	4.91408	11.6574
Eicosapentaenoic.acid	1.22303	0.988286	1.39809	0.783221	1.18035	1.16206	0.594804	0.907483	1.01171	1.31974	0.478389	0.986437	0.507086	1.33084	1.05103	1.49847	0.891424	1.53475	0.375305	0.628563	1.15563	1.31699	1.5653	2.01944	0.989591	1.10382	0.59375	1.09054	1.51653	1.12508	1.08566	1.92541	1.76676	2.29165	0.95589	0.815575	3.69789	0.323776	1.05346	0.862876	3.30085	2.57116	0.959428	4.76522	2.2053	3.94172	1.54193	1.41144	6.72105
Docosahexaenoic.acid	0.852953	0.737082	0.955908	1.24061	1.09339	1.767	0.731453	0.662858	0.263138	0.839929	0.398706	1.04409	1.15434	0.867776	3.26388	3.5418	2.34133	4.32431	0.8779	1.09419	2.15642	2.48709	3.23717	2.86271	1.92172	4.63423	1.75503	0.850556	1.78137	1.8858	0.757357	4.29645	5.47723	7.20743	2.30283	1.46811	9.57283	2.02814	1.33441	2.22082	3.8492	1.95473	3.20943	5.75041	2.70049	6.92142	4.17081	3.14333	4.92864
Dodecanedioic.acid	0.721473	0.965509	1.00197	0.860198	0.998029	1.04549	1.07026	1.02755	3.17057	0.755149	0.76954	0.980131	0.866341	0.85768	2.29132	1.38937	1.6295	1.43791	0.901245	1.06692	1.99778	1.57629	1.82503	1.98019	2.94332	2.16278	2.40041	2.21202	5.52185	1.57473	2.29028	3.2013	3.63956	4.44164	2.92705	1.26477	9.419	1.56898	1.99452	3.29415	2.36044	2.73905	2.33962	2.49826	2.10401	2.6509	1.47112	3.45919	5.17516
X.8Z.11Z.14Z..Icosatrienoic.acid	0.384876	0.395325	1.17437	0.940137	1.05986	1.44951	0.411818	0.872777	0.376047	0.877896	0.650048	0.731698	1.24327	1.15458	2.10469	2.56409	2.48122	3.31248	0.837766	1.21738	1.37631	0.667215	1.53738	2.41601	1.02915	4.5473	1.85421	2.15863	0.94331	2.05044	1.66227	6.79108	9.87948	11.2832	2.70031	1.50164	10.1708	1.50429	1.4113	6.36606	1.54845	0.838754	1.96349	3.45561	1.34555	5.76965	1.80434	2.98423	1.95241
X.7Z.10Z.13Z.16Z.19Z..Docosa.7.10.13.16.19.pentaenoic.acid	0.710066	0.61415	0.934788	1.00959	0.646136	1.62486	0.622848	0.564489	0.516323	1.09594	0.723312	1.51248	1.45664	0.990411	2.65177	3.92553	1.95535	3.00289	0.870974	1.35927	1.57574	1.92653	1.95537	1.88691	1.54629	2.97638	1.53152	1.41727	1.54377	1.6382	0.905001	3.1702	4.61592	7.97307	1.64219	0.795985	7.22821	1.12272	1.48484	2.25542	3.28912	2.11711	3.49755	4.84496	3.72695	8.14625	3.07961	3.79951	5.02917
alhpa.tocopheronolactone	1.92174	0.548028	0.444102	0.947555	0.760487	0.946451	0.807139	1.56906	0.953023	0.642044	1.04279	1.58591	1.53609	0.928701	4.08472	3.23904	0.95721	2.48375	1.36744	1.34979	30.253	41.1536	33.4223	30.6266	29.3022	26.9903	22.0096	34.079	25.7624	29.5247	31.8613	63.5035	65.3394	80.1597	35.895	25.486	119.845	26.7765	21.1297	36.7949	69.6597	35.4758	42.4037	53.8744	42.8255	53.3746	61.4957	32.4864	71.0253
dihydroxy.octadecanoic.acid	0.979714	0.36039	0.375065	1.04159	0.341535	0.685499	0.936656	0.995804	1.07314	0.381352	1.27852	1.03284	1.64483	0.570621	1.34745	1.0042	1.24185	0.928382	2.00415	1.49097	27.8419	31.8584	34.108	49.8267	45.4103	36.7886	39.9394	43.0944	65.8926	46.5472	38.8604	79.0286	85.8802	85.6011	59.2038	40.323	108.988	45.93	43.4455	67.4865	60.1874	48.2835	53.7304	76.0369	63.2512	52.1734	56.2135	79.3639	93.5047
hydroxy.dodecanedioic.acid	0.757502	0.806051	0.788743	0.848893	0.868261	1.02477	0.780242	0.811963	1.29239	1.00675	0.993251	1.08039	0.878345	0.731091	2.14122	1.88464	1.14658	1.46845	1.27712	1.21734	3.80649	3.36547	3.75445	3.9736	4.33707	5.89085	4.39101	4.43496	4.68153	4.19898	5.31769	9.29019	10.7009	13.813	13.6789	4.28667	24.2405	6.07609	5.6665	11.5763	4.04016	5.27762	4.56124	5.22309	3.20862	5.95102	3.33691	6.86747	3.77765
dihydroxy.hexadecanoic.acid	1.22647	0.455182	0.367304	0.826265	0.277665	0.871815	0.738319	1.09375	0.984753	0.452786	1.41254	1.74129	1.19682	0.718609	1.64873	1.92818	0.751159	1.01525	1.9023	1.26931	51.7069	51.0614	59.5689	80.0121	81.1787	60.6134	79.6042	83.2851	101.023	67.0315	60.5391	223.47	250.052	166.408	100.815	84.9573	252.388	51.7177	65.1235	123.049	69.6777	75.3649	110.776	140.26	82.7215	89.8744	93.0819	138.209	162.442
trihydroxy.octadecenoic.acid	0.62488	1.29549	0.951174	0.976176	1.26661	0.941957	1.02382	1.33591	1.31402	0.954928	0.628077	0.931899	0.850668	0.802711	2.12419	1.25056	1.06465	2.08835	1.06478	0.922549	1.90151	2.31905	2.07028	2.82664	1.97445	2.11961	2.23159	1.86838	2.60043	2.17558	1.70158	3.42023	2.43458	5.04699	3.23406	2.33207	8.23109	2.44042	1.90483	2.74389	2.51745	2.62745	2.7953	3.77703	2.51517	3.26805	2.35686	2.77683	1.68594
tetrahydroxy.octadecanoic.acid	0.632621	0.981103	1.05057	0.793853	0.935308	0.897829	0.760674	0.983511	1.12328	1.01889	0.755391	1.20165	0.974146	1.01649	2.94089	2.55736	1.74289	2.47555	0.867633	1.24837	3.26199	3.15809	4.52617	4.31417	4.95481	3.80718	3.69812	5.21446	7.13747	3.55113	4.84167	8.88019	10.7921	11.3833	5.20846	3.93101	23.3462	4.71776	3.58129	4.92021	4.57188	4.91168	6.08286	5.53852	6.466	6.13287	6.81128	6.62969	10.8477
epoxy.octadecanoic.acid	1.53931	0.712361	0.750264	0.689763	0.554009	1.21601	0.886246	0.956026	1.09271	0.925814	1.37473	0.994209	0.927274	1.06809	1.47397	1.09042	0.836133	1.28042	1.18656	1.00579	77.5181	114.391	89.1835	120.734	90.0367	91.11	113.839	120.235	59.9494	89.5528	52.301	145.504	184.471	174.355	135.131	99.1742	367.289	66.7811	80.4239	172.667	86.9022	150.757	119.76	142.084	91.835	88.4828	72.673	141.212	77.2981
PE.16.0.0.0.	0.437098	0.433635	1.87458	10.7776	0.787086	0.68085	1.09535	2.06506	1.45735	1.15701	0.485419	0.638368	0.869494	9.74721	0.792953	2.57818	0.528693	2.79598	0.904649	1.16874	37.1741	36.8871	37.9406	27.0733	29.0701	36.548	37.5519	45.7198	27.5637	30.2362	25.1513	81.1211	26.9177	64.9386	44.7279	37.7467	65.5386	31.034	28.2129	36.9378	52.501	31.1522	66.5717	50.5748	56.5895	59.6569	55.948	83.129	72.8497
PE.20.4.0.0.	1.21846	0.85064	0.879639	0.995106	0.919884	1.23641	1.11506	1.10476	1.16564	0.950432	0.772684	0.631546	1.01501	1.02947	0.982143	1.53931	0.600266	1.00489	0.657426	1.47913	0.870719	1.32867	1.15762	1.54221	0.633002	1.08725	0.956868	0.899852	1.12142	1.26623	0.80643	0.846297	1.26037	1.04268	0.890505	1.38813	1.2875	1.05808	0.527668	0.97056	0.78254	0.716856	0.774902	0.719702	1.12359	1.07563	0.784721	1.12319	0.557081
PE.P.16.0.0.0.	0.99974	0.259868	0.276179	1.83628	0.302139	0.785601	2.0809	1.83986	1.62993	0.456502	1.62525	1.32004	1.19988	1.10923	0.825958	1.00026	0.851959	0.558453	0.844017	1.42448	0.394175	1.15038	5.77228	0.415426	1.29629	0.573104	0.472166	0.596783	3.16858	1.64507	0.718004	1.71542	1.34363	0.710306	0.168404	2.30288	2.20066	1.44056	0.78668	1.66906	0.425882	0.231992	0.485928	0.219596	0.537094	2.38409	1.15368	1.65904	0.886878
PS.18.1.0.0.	0.993445	1.18666	0.235105	0.838222	0.961846	0.659025	0.77411	1.14245	0.282098	1.00655	0.718158	0.833	1.55431	0.754122	2.12166	2.38735	1.77743	2.16849	1.49331	1.39715	0.606842	0.91388	1.02125	1.22106	0.145876	1.26649	0.45989	0.830236	1.23751	1.19935	0.66235	1.3595	2.39007	4.11793	1.65255	1.46125	5.13241	1.05821	0.661605	1.07008	1.30527	0.861039	0.446583	1.64925	0.853286	1.27756	0.932287	1.54551	0.278276
HODE	0.749166	0.354733	0.715528	0.774049	1.06743	1.46228	0.683245	0.683245	0.720514	0.870249	0.932571	1.24716	1.64353	1.14529	3.47485	3.05782	2.22233	3.36798	0.708336	1.28389	2.25112	1.39537	2.49395	4.01968	1.79521	4.38147	1.12034	6.79474	2.09216	7.57152	7.99751	29.3575	30.6945	53.0241	16.9645	10.1824	23.4509	3.61156	6.02435	14.3194	2.34243	1.19179	1.61052	6.16708	2.35617	5.56169	1.35454	8.20275	4.86661
X9.S..HODE	0.981635	0.697843	1.01608	0.901393	0.933329	1.12994	0.944241	1.10915	1.1345	0.952509	1.30232	0.841942	1.33838	1.03704	0.8671	1.37547	0.930071	1.78059	0.983917	1.11741	4.69851	6.03902	5.62767	4.71881	5.04323	4.77277	7.56477	7.24807	4.35451	5.73446	3.77904	9.81186	9.57219	9.5637	7.13583	5.62213	12.1808	4.34287	4.41117	12.038	4.38054	8.9007	5.9314	9.12476	5.68061	5.68513	6.234	5.56179	9.30456
HETE	0.277622	0.680485	0.300437	0.930698	1.65681	0.518471	0.380616	1.10631	1.16229	1.31002	1.0693	0.554337	1.3604	0.857645	3.12481	5.0278	0.839257	2.14438	0.245932	1.84931	1.90234	2.3673	1.3278	2.17182	3.33118	2.09298	1.77409	4.02002	2.1263	4.32462	1.7007	7.91286	12.4714	8.29765	7.09434	4.24591	8.24553	1.99072	2.38253	3.94141	2.34563	4.24118	1.2328	5.57784	3.9969	3.87357	0.80634	7.35112	5.80476
Prostaglandin.A2.B2	1.23069	0.807419	0.807419	0.142687	0.721974	0.234885	0.949029	1.05169	2.18629	2.18629	0.412724	0.246812	0.34565	1.25644	4.87539	3.02036	1.53152	1.05097	1.63666	0.642198	1.81507	1.34366	0.324254	0.539339	0.415648	0.260475	1.72282	0.873436	2.73857	0.375061	0.749443	0.462726	1.15286	1.65659	1.84189	1.11187	2.21289	0.151824	0.977119	0.854902	1.68093	0.893513	0.117998	0.677613	0.790807	0.33722	0.922018	1.02428	1.74686
Prostaglandin.D2.Thromboxane.A2..isobars.	0.894145	0.890541	0.862426	0.91027	0.871184	0.657955	1.14562	0.838989	1.01598	0.77991	2.20406	1.59221	0.984021	1.12473	1.70321	2.38939	1.35035	1.72326	0.839103	1.40061	1.46894	1.17693	1.33195	1.41753	1.37278	2.5778	1.63766	1.54593	1.46905	1.57227	1.02523	2.47064	2.30236	2.06746	2.24735	1.87707	2.1727	2.05456	1.49136	1.5866	1.57874	1.76805	1.81826	1.67424	1.42918	2.41375	1.84935	2.82269	1.74815
Prostaglandin.F2alpha.beta.D1..isobars.	0.990406	1.90812	0.631305	1.90812	0.631305	1.36039	0.788231	0.874953	2.65584	1.00959	1.00959	0.776725	1.76814	0.767215	1.33313	0.769029	0.906165	0.906165	4.20575	1.26518	50.459	60.707	68.7508	103.395	92.6407	70.104	76.9764	59.45	144.434	69.3829	71.7558	105.111	168.402	129.765	117.719	63.7617	190.295	94.2938	92.7838	125.062	119.184	82.8857	101.089	141.964	117.549	91.7361	79.8837	124.21	161.366
X2.3.Dinor.8.iso.prostaglandin.F2alpha	0.937208	0.86316	1.09794	0.733965	1.04623	0.977342	0.731258	0.904707	1.15719	1.04202	0.697137	0.896412	1.18887	0.945451	2.66964	2.35521	1.43416	2.10533	1.02199	0.978011	1.68131	2.04267	1.90992	2.40663	2.11044	2.03643	2.1056	2.72525	3.19179	2.13419	1.71599	4.7883	4.09823	4.99542	2.67048	1.97557	7.97339	1.7715	1.91688	3.538	1.86919	1.87393	2.66424	3.25031	2.81084	2.40337	2.28618	2.59501	3.97416
Leukotriene.A4	2.77345	4.45049	1.00366	0.931794	0.641421	0.307308	1.90013	0.746183	0.767186	11.9216	0.996342	0.412686	0.418158	1.47816	5.96029	3.51196	0.587432	1.64326	0.719267	1.0771	3.85734	4.38729	1.97645	0.906318	0.689673	1.18069	3.42476	0.565014	0.705526	10.497	0.590899	0.626297	1.99222	3.93339	2.18384	1.67555	3.18702	0.422945	0.60899	0.507192	1.78475	3.94185	1.43786	1.05007	0.721038	0.766537	1.69081	1.92592	1.68536
Cholesterol.sulfate	0.986382	1.16284	0.648057	0.71138	0.573614	0.810455	0.972224	1.38187	0.489502	0.63709	1.05249	1.30539	0.767838	1.55804	2.78592	4.06592	1.01362	1.79891	1.31477	0.750324	0.948738	0.787371	0.623044	0.646895	0.766267	0.832919	0.783287	0.958109	0.506416	0.415098	0.590418	1.96322	2.22441	3.16501	0.926464	0.884355	2.90385	0.630985	0.619203	0.623071	1.0984	0.571436	0.910571	0.903109	0.697168	0.747201	0.928168	1.37704	0.0938376
Cortisol	0.885959	0.928742	0.898375	1.20294	2.50667	1.65491	0.63861	1.07126	0.422299	0.787293	0.305196	1.30765	0.663446	1.7137	1.16719	1.56659	0.314053	1.84563	0.236346	1.68025	1.05591	0.846588	0.836669	1.24569	0.990327	0.923153	0.573175	0.558625	0.422895	0.528478	0.412465	3.80371	0.741105	4.7258	1.76494	1.15404	0.999424	1.00584	0.479335	2.23362	0.711253	0.562268	1.3901	1.00761	1.56563	1.18981	0.595994	0.798685	0.545477
Cortisone	1.16885	1.01655	0.831444	1.15962	1.71904	1.06666	0.919683	0.983446	0.498102	0.978408	0.461502	1.06849	0.599021	1.42225	0.53364	4.11992	0.775217	3.26362	0.637147	2.60655	0.967831	0.781228	0.570509	0.997574	0.504837	0.57503	0.698972	0.426067	0.395314	0.669712	0.378368	2.89119	0.693328	3.80248	1.13993	1.58757	2.14342	1.13472	0.879193	2.738	1.0984	0.494052	0.695152	0.751163	0.842964	0.905163	0.749545	0.788832	0.733391
N.hexadecanoyl.ethanolamine	1.39326	0.668817	0.91188	1.03084	1.25027	1.10346	0.782072	0.874896	1.13633	0.786201	0.611117	0.892027	0.753936	1.04238	0.679523	3.03744	1.75395	1.82768	0.969155	1.87216	1.58482	1.05642	1.06751	1.22446	1.36261	1.24339	1.00347	1.46053	1.28353	1.04831	0.774232	2.13612	0.932016	4.89206	1.35514	1.68786	7.49482	1.75818	1.26043	1.59532	2.60196	0.74665	1.90898	1.79209	2.37767	1.6295	2.30162	2.42891	0.411558
N..Octadecanoyl..ethanolamine	0.910167	0.7235	0.529116	1.12462	1.15258	0.39964	0.529172	0.854246	1.08478	0.879549	0.680182	1.13124	1.31608	0.596873	0.915219	5.43208	2.44618	1.9801	1.70535	3.74226	0.973699	0.988202	1.61565	1.55605	0.650005	1.11771	1.54642	1.17943	0.769621	0.984606	0.520755	5.06928	1.0085	3.88914	1.83597	2.1597	12.8769	2.0562	1.84757	3.31377	2.59951	0.965263	2.17334	1.89895	1.49531	1.48914	1.51455	2.10275	0.160144
N..9Z_12Z.octadecadienoyl..ethanolamine	0.519724	0.595731	0.95573	1.7004	1.04427	0.373339	0.506598	1.34092	0.48102	0.508174	0.881732	1.20958	0.373809	2.36165	1.31152	3.1777	1.80919	2.1469	0.636636	1.82613	2.13869	1.11568	1.35944	1.56426	0.841155	0.640156	2.08482	1.94482	1.77921	1.45597	1.34156	5.0369	2.25417	8.35182	2.89837	2.04646	12.0129	1.75982	3.31745	1.97987	4.78565	0.417035	3.65999	6.93084	2.40314	4.22194	3.74978	3.33396	0.734899
N..9Z.octadecenoyl..ethanolamine	1.21483	0.55547	0.502186	0.73782	1.11848	0.7896	0.59983	1.29523	0.38889	0.538411	0.504703	1.1451	0.991356	1.00864	0.797811	3.81015	1.78997	1.47619	1.25577	1.77252	1.89155	1.17621	1.75513	2.38909	0.960264	1.36302	1.68597	1.65502	0.583201	0.895942	1.32445	5.64078	2.52071	8.43692	2.48255	3.1476	9.10483	1.81643	1.33054	1.86972	3.28199	1.54959	2.20687	2.55834	1.87873	3.76368	3.19978	3.26709	0.182744
N..7Z_10Z_13Z_16Z.docosatetraenoyl..ethanolamine	1.70675	1.92351	0.884506	4.03997	4.03997	0.58097	0.997446	1.56172	1.5807	1.56172	1.5807	0.811653	0.789302	0.944811	1.79856	0.890645	0.801771	0.823593	0.628252	1.00255	1.30162	2.03033	1.07066	1.07066	0.899449	1.14102	1.0873	1.96086	0.798655	1.06683	0.772959	5.20674	4.32499	10.2877	2.08031	0.838821	18.2391	2.52373	0.862795	0.823612	5.27832	0.625415	3.6556	3.12516	3.05999	3.22809	4.45517	5.8678	0.677006
N..11Z_14Z.eicosadienoyl..ethanolamine	1.78068	0.856386	1.17281	1.3668	0.780272	0.999949	1.10471	2.17567	1.02876	0.55333	0.543006	0.921794	0.47833	1.85003	0.399681	1.36952	1.00005	0.153683	0.499425	1.87189	0.79809	0.769593	0.527525	0.731375	0.568775	0.451747	0.703581	0.934466	1.03411	0.567709	0.528142	1.24628	1.28418	3.21763	0.729449	0.215828	2.23499	0.687156	0.724395	0.300398	0.294927	0.668682	0.801079	1.33902	0.7541	0.668355	0.473551	1.03051	0.522854
N..11Z.eicosaenoyl..ethanolamine	1.78095	1.17311	0.748362	2.45881	0.579519	0.908908	0.957915	1.97303	2.30367	0.781032	0.318184	1.27995	0.438461	2.38142	0.462131	1.04209	1.11082	0.459664	0.384145	1.46841	0.802564	1.27541	0.645386	0.315601	0.300778	0.630756	0.574178	0.596639	2.16459	1.05526	0.560483	0.596309	1.18537	2.73713	0.552009	0.450195	1.36631	0.184368	0.489645	0.255316	0.499195	0.482609	0.905881	1.47223	1.1153	0.536061	0.597421	1.45494	0.725052
X3.pentadecanoyl.sn.glycero.1.phosphocholine	0.914763	0.548226	1.08222	1.11987	0.258027	1.11242	2.91915	1.45487	0.917781	0.299276	0.488396	0.782364	2.2655	0.743509	0.843641	1.10868	1.4417	1.22673	0.530876	3.11165	0.468283	0.619456	2.34276	0.499412	1.25178	0.661512	0.640957	0.678221	1.56833	1.62062	0.943999	0.845207	1.36016	1.15583	0.259304	2.51399	1.58603	1.57682	0.622295	0.828089	0.488857	0.643004	0.641346	1.44743	0.356736	0.911977	0.889712	1.18164	1.49316
Bilirubin	1.13811	1.00845	0.652359	0.988395	1.08176	0.809385	1.21602	1.48842	1.17791	0.957859	0.811863	0.947808	0.991554	1.66058	1.06017	2.04237	0.473948	2.73829	0.452902	0.903954	1.49621	1.26114	1.06887	0.873081	0.683949	1.45622	1.15407	0.711745	0.820494	1.1386	0.874499	2.37432	0.715897	3.12714	0.833147	1.00588	5.05807	2.07475	1.05181	1.5917	1.06177	0.603329	1.16908	1.05232	1.7342	1.00783	1.17403	1.04454	1.51161
phenylacetylglutamine	1.03778	0.804886	0.948428	1.5551	1.26175	1.44155	0.807912	0.649343	1.50723	0.926873	1.15395	0.962217	1.52401	0.625071	1.35859	0.715489	1.22357	0.722883	1.03865	0.725969	1.72873	1.43365	2.7697	1.41018	0.298075	1.78531	0.462802	0.50368	1.65019	1.46866	5.33951	1.01303	2.32382	0.569901	1.48451	1.25936	2.27779	2.27779	0.594899	1.24401	1.48063	1.09232	0.737823	0.837658	0.902506	2.28363	0.973868	0.973868	1.36935
phenyllactate..PLA.	0.434118	1.34418	0.841447	0.848881	1.1653	0.523362	1.25184	0.625574	0.641755	1.09437	1.02764	0.972358	1.23276	1.67239	0.868806	1.80918	0.792171	2.12239	0.925546	1.08763	1.17062	0.582098	0.601951	0.96613	1.43791	0.944842	1.07464	0.638242	0.646854	0.472942	1.10985	3.32479	0.973974	2.96169	0.99142	1.03557	3.6258	1.50695	1.3888	0.684191	1.22207	0.879502	0.941905	0.575916	0.690113	0.897316	0.896206	1.17498	0.694575
pipecolate	1.43572	1.36477	0.599861	1.61408	1.23348	1.2507	1.03973	0.956767	1.082	0.707568	0.757568	0.957488	0.960268	1.95654	0.726051	1.25212	0.670481	1.61769	0.814085	0.724432	1.3258	1.277	0.747297	1.50025	0.932369	1.30711	0.947567	1.06429	0.85352	0.562837	1.05071	1.25974	0.826456	2.04412	1.18314	0.945333	0.901831	1.16798	1.02023	1.00758	1.63162	0.896444	0.671667	1.4108	1.15126	1.21489	1.16653	1.19356	0.249107
Caffeine	0.478956	1.04297	0.625253	0.086056	0.957029	1.75416	1.76994	1.29084	0.086056	3.98434	0.70908	1.24599	1.07854	1.71286	0.086056	0.566721	0.086056	3.42682	0.086056	1.25126	0.554685	0.0816004	1.40114	1.22731	0.397672	3.31844	0.916874	0.928984	1.22401	6.52443	1.30372	0.0816004	1.0535	0.0816004	0.588464	0.0816004	0.0816004	11.3304	0.0816004	0.0816004	1.02687	2.30594	1.67198	2.19455	0.0724448	1.30401	1.04849	1.58143	0.0724448
Riboflavin	0.994927	0.944632	0.894988	1.04837	0.752363	0.927866	1.08927	1.00164	1.09682	1.08457	0.987669	0.998358	1.04215	1.3296	0.959153	2.55037	1.04253	2.14226	0.905354	0.952714	1.18257	1.05636	0.902028	0.919044	0.808908	1.0872	1.10053	0.90257	0.796519	1.02172	0.992283	3.30726	0.94333	3.24541	1.07306	1.08457	2.60191	0.999512	1.01796	1.2395	0.837354	0.820172	0.945393	0.930541	0.94062	0.839008	1.20205	1.04009	0.974461
X2.Deoxy.alpha.D.glucoside	0.634197	0.840787	0.722116	1.03506	1.25056	1.51759	0.964941	0.749132	0.649899	0.801241	1.11782	1.07664	1.54357	1.41086	0.865585	1.73487	0.784407	1.57255	0.315107	1.30538	0.504336	0.524299	0.711358	0.66327	0.30338	0.624522	0.744823	0.704852	0.578343	0.632402	0.846471	0.863497	0.630199	0.956253	0.535825	0.776625	0.721597	0.697909	0.804786	0.95647	0.395731	0.258193	0.452089	0.831775	0.431454	0.379737	0.487472	0.351613	0.68934
cis.p.Coumarate	0.929452	0.868003	0.703037	0.889325	1.03466	0.967361	0.948342	1.09477	1.39338	1.1716	0.810167	1.25692	1.03801	1.37614	0.966523	1.47568	0.729317	1.76837	0.690839	1.03264	0.663494	0.585814	0.681231	0.766002	0.791627	0.628065	0.797111	0.831428	1.02314	0.79377	1.00748	3.30456	0.947682	2.60665	0.974202	0.67772	1.95223	0.897557	0.612835	0.852223	0.600791	0.723641	0.495739	0.723888	0.820618	0.658874	0.713469	1.14013	1.38551
N.Acyl.D.mannosaminolactone	1.06346	0.82925	1.11665	0.768198	1.35628	0.926145	1.19758	1.29087	1.02786	0.712118	2.07247	0.920188	0.675414	0.69714	0.816392	0.89661	1.05524	1.54265	0.97214	1.54922	2.87524	2.04405	2.43087	2.43753	2.5998	2.15599	3.8819	2.38856	3.29757	2.23956	2.13367	2.42941	1.80444	1.7279	1.80318	2.77512	1.94677	2.02742	1.95873	2.58459	2.46824	3.95394	3.44159	2.82255	2.73552	3.85461	3.25864	2.73569	15.6079
N6.Methyl.L.lysine	1.01374	1.07816	0.927828	0.825311	1.0386	1.17164	1.07421	0.986263	1.10691	1.01703	0.743394	0.97743	1.07039	1.01858	0.576674	1.18052	0.765243	0.949511	0.812762	0.833616	1.25107	1.00036	1.26202	1.17526	0.983077	1.39359	1.01743	1.19721	0.994046	1.0303	1.2218	1.14136	0.825435	1.54856	0.986789	1.04299	1.1318	1.03367	0.848746	1.06766	1.44484	0.724209	1.28196	1.12706	1.4587	1.30455	1.37379	1.2271	0.279478
Shikimate.3.phosphate	0.341829	2.28406	0.50334	0.475481	1.77797	0.410952	2.25416	1.15333	0.703215	2.1007	0.955037	0.483797	0.483797	1.04496	1.17402	5.64024	0.726562	3.44831	1.14767	0.283096	3.07737	8.82001	12.3339	7.62387	8.09511	10.5723	9.99192	9.14248	19.7516	12.2383	2.90446	2.13294	2.75292	4.19588	4.59088	1.64166	4.02532	4.41342	5.51465	1.66577	10.9403	4.27213	9.40386	8.80764	8.64968	6.74416	11.2706	8.74311	0.302367
alpha.N.Peptidyl.L.glutamine	1.33354	1.43037	1.05489	1.13331	1.63874	0.306212	0.620294	0.349638	1.28871	1.76257	0.374289	0.76286	0.391506	1.14409	0.235638	1.29926	0.945114	2.22389	0.940663	0.789172	3.0221	1.24925	2.26382	1.35489	1.61331	1.39789	0.87143	1.29955	1.27215	0.884093	2.35643	2.82157	0.571544	4.78422	1.32739	1.0969	5.17944	1.1348	0.990569	2.45519	2.46967	1.35503	2.14723	1.34014	2.03659	2.44578	2.67544	3.00572	2.38988
N.Amidino.L.aspartate	0.646228	1.27899	0.646228	0.646347	0.653041	1.07274	0.592559	0.51796	1.0014	0.672785	0.635856	0.897239	1.61191	1.64191	2.41706	2.17472	1.92996	0.998601	1.57557	1.60557	0.815127	0.581555	1.08921	0.670138	0.552801	0.602001	0.64371	0.804861	0.682881	0.906284	0.500027	1.15008	0.678064	0.674581	0.674581	0.811638	0.638743	0.633586	0.633586	0.838344	0.788521	0.535744	0.650871	0.759232	0.595757	0.498859	0.677058	0.498859	0.571044
N.Acetylmethionine	1.16822	1.64073	0.685901	1.32249	1.01074	0.676346	1.15893	0.989258	1.36317	1.51303	0.972377	1.64799	0.778464	0.927542	0.606468	2.99681	0.966591	2.04723	0.814252	0.883826	1.49494	1.3295	0.43115	1.79142	1.07752	0.432499	1.02639	1.81002	1.40095	0.75105	1.35805	5.31909	1.09538	4.1755	1.16952	1.48027	4.60587	1.00124	0.645973	1.05456	1.43051	0.995769	0.409649	1.50491	1.01467	0.88516	1.69012	1.13286	1.40718
DEHP	1.05745	0.849742	0.961287	0.9298	0.760885	1.1346	0.945234	1.15868	1.10007	0.730692	0.956363	1.04019	1.01434	0.985664	1.49332	1.19139	0.893962	0.978824	1.41591	1.08094	25.9678	25.0462	22.5279	20.2346	29.4529	23.5644	33.8631	31.8922	22.6913	18.5954	15.5924	72.0306	16.9579	58.7421	29.6211	22.3486	77.5185	21.2505	18.2252	26.6178	31.8941	34.8267	52.6048	42.0272	44.6298	37.8139	39.1114	74.7593	59.3545
[truncated: 91 more columns]

## Sheet: Sheet 2 - Metabolomics Normaliz
Sheet 2	Metabolomics data - Guinea Pigs normalized to time 0 and compared to Primates
	BB01_Day_01	BB02_Day_01	BB03_Day_01	BB04_Day_01	BB05_Day_01	BB06_Day_01	BB07_Day_01	BB08_Day_01	BB09_Day_01	BB10_Day_01	BB11_Day_01	BB12_Day_01	BB13_Day_01	BB14_Day_01	BB15_Day_01	BB16_Day_01	BB17_Day_01	BB18_Day_01	BB19_Day_01	BB20_Day_01	BB01_Day_07	BB02_Day_07	BB03_Day_07	BB04_Day_07	BB05_Day_07	BB06_Day_07	BB07_Day_07	BB08_Day_07	BB09_Day_07	BB10_Day_07	BB11_Day_07	BB12_Day_07	BB13_Day_07	BB14_Day_07	BB15_Day_07	BB16_Day_07	BB17_Day_07	BB18_Day_07	BB19_Day_07	BB20_Day_07	BB01_Day_14	BB02_Day_14	BB03_Day_14	BB04_Day_14	BB05_Day_14	BB06_Day_14	BB07_Day_14	BB08_Day_14	BB09_Day_14
Species	BB	BB	BB	BB	BB	BB	BB	BB	BB	BB	BB	BB	BB	BB	BB	BB	BB	BB	BB	BB	BB	BB	BB	BB	BB	BB	BB	BB	BB	BB	BB	BB	BB	BB	BB	BB	BB	BB	BB	BB	BB	BB	BB	BB	BB	BB	BB	BB	BB
Time	Day 01	Day 01	Day 01	Day 01	Day 01	Day 01	Day 01	Day 01	Day 01	Day 01	Day 01	Day 01	Day 01	Day 01	Day 01	Day 01	Day 01	Day 01	Day 01	Day 01	Day 07	Day 07	Day 07	Day 07	Day 07	Day 07	Day 07	Day 07	Day 07	Day 07	Day 07	Day 07	Day 07	Day 07	Day 07	Day 07	Day 07	Day 07	Day 07	Day 07	Day 14	Day 14	Day 14	Day 14	Day 14	Day 14	Day 14	Day 14	Day 14
L.alanine	1.40032	-1.00347	-0.579551	-0.778902	3.42704	-0.148683	-1.23377	-0.293329	0.458824	-0.512055	-0.851502	0.28651	0.752146	0.0621913	-0.540102	-0.850889	0.298404	1.13036	1.44526	-0.645895	2.68329	0.511205	0.0776374	0.115252	2.25769	0.755877	0.999624	0.191494	0.106624	1.08906	0.471295	0.282026	0.768676	0.174678	0.801799	-0.0795454	1.42169	0.736733	1.43974	0.100864	1.09633	0.695481	1.40921	0.345983	2.42996	0.939397	0.626044	0.320332	0.361736
L.arginine	0.383285	1.12002	0.19733	1.15901	0.470419	-0.232807	0.323371	0.596986	0.350742	0.0256578	0.282268	0.528312	0.0900315	0.345086	-0.0139353	-0.323159	-0.232936	1.08133	-0.0301401	0.179044	0.0118041	1.86972	0.147431	0.391258	-0.0240912	-0.143758	0.0613962	0.350168	-0.233257	0.145238	0.0180481	0.115808	-0.0781802	0.0992305	-0.332887	-0.476691	-0.458253	0.509538	0.734688	-0.250509	0.364787	2.02191	0.769032	0.819332	0.406905	0.0057691	0.74336	0.238916	0.210509
L.asparagine	0.0910516	-0.308119	-0.271062	-0.218784	-0.153782	-0.153846	-0.322766	-0.167201	-0.314358	-0.267366	-0.27269	-0.164807	-0.329349	-0.220466	-0.231978	-0.0645519	-0.290694	-0.0410867	-0.243707	-0.130673	-0.240466	-0.33114	-0.394172	-0.37202	-0.400448	-0.345515	-0.343149	-0.435351	-0.462763	-0.360757	-0.462016	-0.397305	-0.373351	-0.321333	-0.295187	-0.17135	-0.297708	-0.302498	-0.331453	-0.282947	-0.39436	-0.503629	-0.434189	-0.393932	-0.469785	-0.378671	-0.389066	-0.440216	-0.508606
L.aspartate	1.9639	0.896117	1.18876	1.89395	1.07131	1.46592	0.978578	0.746116	0.892714	1.82223	0.525378	0.643497	0.648377	0.829668	0.165393	4.36873	0.327186	0.210339	1.4958	1.58181	0.520689	0.178136	0.235404	1.41545	1.0947	0.55842	0.333686	0.443027	-0.324599	1.39468	-0.209258	-0.110673	-0.388876	0.338159	-0.450229	2.16205	-0.383561	-0.396362	-0.104318	0.39158	-0.210064	-0.252743	-0.457168	0.686772	-0.171647	0.184414	-0.173	-0.259027	-0.570189
L.glutamate	0.361153	1.09948	2.47998	0.32566	0.825639	1.11132	1.87895	1.45289	1.58711	1.01406	1.66712	0.898367	1.43495	0.729753	1.62063	0.214771	0.9754	0.843856	1.03295	1.52144	0.288352	0.683402	1.20385	-0.298563	1.19396	0.920881	1.7931	1.901	0.276675	0.8229	1.47994	0.247332	0.642179	1.14913	0.406534	-0.328167	1.13908	0.86605	0.733142	0.654342	-0.668825	0.48519	1.19186	-0.399723	0.641734	1.19396	1.3107	0.627479	0.275246
L.glutamine	1.5719	0.7091	1.37219	0.647433	0.786177	1.29916	1.33087	1.0534	0.717532	1.66028	0.900287	1.48934	1.82136	0.893488	1.4299	0.803654	0.550843	1.40738	1.27909	0.770987	0.316301	-0.457992	-0.0191383	-0.261247	0.0951528	0.115742	0.380975	0.202175	-0.471293	0.47403	0.200787	0.413209	0.445653	0.0258094	-0.112064	0.309303	-0.151616	0.251271	-0.0388313	-0.0240384	-0.440704	-0.685063	-0.212234	-0.448531	-0.408919	-0.117883	-0.0640331	-0.489673	-0.684419
glycine	0.044109	-1.01658	-0.538701	-0.590765	1.27406	-0.204225	-0.476315	0.158104	0.283093	-0.113538	-0.558274	-0.170324	-0.272256	-0.473801	-0.361322	-0.569126	-0.40213	-0.49411	-0.0262995	-0.599201	0.209885	-0.457852	-0.689301	-0.340013	0.524913	-0.238874	0.27627	-0.207555	-0.736698	0.580116	-0.256748	-0.473194	-0.450278	-0.383452	0.16227	0.0879842	-0.459376	-0.609033	-0.260626	-0.778007	-0.218139	0.733512	0.260739	-0.311498	0.544795	-0.30907	0.214905	-0.22104	-0.481641
L.histidine	-0.433342	-0.184212	-0.260031	0.640749	1.21969	0.482021	0.673204	0.264709	-0.119969	0.354831	0.407213	0.569214	1.03668	0.599371	1.01706	0.656993	0.314499	1.66506	0.991456	0.903142	-0.857664	-0.17379	-0.563531	-0.765831	-0.249314	-0.431	-0.349619	-0.606847	-0.88293	-0.224363	-0.770039	-0.165931	-0.170912	-0.77462	1.40685	-0.183545	-0.110032	-0.0497263	0.231433	-0.136316	-0.476115	-0.868601	-0.631745	-0.70595	-0.336514	-0.0119653	-0.0457309	-0.907582	-0.578888
L.leucine	-0.516435	0.412644	0.414978	-1.22106	1.19013	0.538465	-1.0698	-0.56576	-0.263753	-0.195991	0.866537	1.31317	0.386439	-0.694355	0.852505	1.43534	0.158921	2.36036	0.417725	0.688089	-0.917541	0.560061	0.47787	-1.1549	0.263409	-0.14303	-0.358345	-0.538726	-0.0146222	-0.443742	0.444591	1.17595	0.932225	-0.748952	1.21398	1.78033	-0.00290178	1.47755	0.4926	0.660848	-0.633292	-0.872587	0.31485	-0.661836	0.440145	0.213965	-0.427992	-0.585063	-0.052556
L.lysine	-0.311754	1.46177	0.629453	1.74527	0.46601	-0.308022	0.846893	-0.685272	-0.373084	-0.276529	0.456715	0.200864	1.26756	0.858592	-0.719419	0.267303	-0.0267203	0.180876	-0.179618	0.931678	0.378842	2.65132	-0.967427	1.29299	-0.0203806	-0.688397	0.400078	-0.954123	-1.11121	0.712234	-1.02507	-0.33283	-0.893519	-0.368413	-0.101528	-0.548126	0.828892	-0.767045	0.540175	0.930266	0.662822	1.13655	-0.325441	-0.205617	0.00596973	0.18605	0.4729	-0.512706	-0.220824
L.methionine	1.78001	0.867601	0.711724	0.523819	3.11988	1.46874	0.667755	1.3844	1.05397	1.87493	1.24489	2.19802	2.02747	0.913853	1.34746	1.30659	1.50305	2.09281	3.25315	1.92442	-0.556789	-0.833199	-0.700984	-0.593529	0.44767	-0.574408	-0.338797	0.0442427	-0.3146	0.0534099	-0.545765	-0.457211	0.499903	-0.6988	0.416471	-0.302759	-0.0782836	-0.428715	0.97655	0.164089	-0.309231	-0.665526	-0.669985	-0.698695	0.168871	-0.473198	-0.697766	-0.571157	-0.725009
L.phenylalanine	1.14649	-0.198976	0.181845	-0.229554	4.17799	0.256175	-0.132392	-0.405659	-0.247001	-0.693829	0.99723	0.846447	0.43442	-0.427681	0.0972297	1.18075	0.0890056	1.76172	0.844477	1.30182	0.418338	-0.685335	-0.655336	-0.538998	4.01064	0.333885	-0.157142	-0.483918	0.130833	0.00153596	-0.359878	1.08131	-0.148006	-0.63307	0.0707343	0.0358212	-0.219349	0.754605	1.33193	0.211903	0.901667	-0.248588	-0.162127	-0.287092	2.38018	0.151323	-0.27433	-0.469465	-0.23189
L.proline	3.12306	-0.0970154	-0.127172	1.05905	4.14448	0.0885786	-0.461341	0.445043	-0.929118	1.17417	0.61296	1.18181	0.791618	0.433477	0.0408999	-0.211881	0.943759	2.67568	2.75724	-0.384673	0.163107	-0.731303	-0.610318	-0.37493	2.69008	-1.15055	-0.745175	-0.869717	-1.09631	0.59898	-0.84744	0.364183	0.155827	-0.596505	-0.768683	-0.798372	-0.179095	0.462029	0.898267	-0.559565	0.148754	-1.63309	-0.683489	0.130113	2.24272	-1.17058	-0.847944	-0.342918	-1.28789
L.serine	4.45862	-0.241112	1.73755	0.485772	3.56029	1.1135	-0.170187	0.487783	1.55336	0.449629	0.56408	0.836816	0.444761	0.118874	0.576778	-0.445192	0.645425	0.337839	1.83504	0.427974	1.67814	-0.261662	-0.832434	0.0331739	1.01192	0.727196	0.317811	0.329749	-0.709102	1.07087	0.896191	-0.428744	-0.61365	-0.217191	0.664411	-0.750004	0.614143	-0.446054	0.114636	-0.582908	0.256149	-0.155728	0.366161	-0.372956	1.00335	0.101414	0.219498	-0.412144	-0.187852
L.threonine	2.97626	-0.169695	0.711576	-0.141442	4.10874	0.558304	1.02317	0.0229461	0.780339	0.883864	-0.196424	1.16851	1.4008	-0.226271	0.445924	0.200699	-0.12145	2.27141	2.54217	0.529265	2.62521	-0.427851	-0.663918	-0.47874	3.10435	0.173281	0.795929	0.216237	-0.660025	0.987651	-0.248929	0.320023	0.0697303	-0.890606	0.204965	0.771613	0.113575	1.40497	0.27849	0.264957	0.905764	-0.692727	0.0154456	-0.155027	2.43675	0.827625	0.605705	-0.4576	-0.325126
L.tryptophan	-0.79981	-0.468368	-1.01406	-0.681768	0.626011	-0.644522	-0.268501	-0.346048	-0.578449	-0.824005	1.29222	0.138638	-0.330997	-0.689609	0.350914	1.10726	-0.25621	1.7919	1.21651	1.44873	-0.263457	0.0132791	-1.16254	-1.24706	0.141928	0.381856	0.00295433	-1.08177	0.000888846	-0.28602	-1.32815	0.986496	-0.217907	0.134544	0.457888	-0.0877195	-0.518192	0.0594407	0.379902	0.265528	-0.935253	-0.618807	-0.975036	-0.611128	0.486968	0.32344	0.82519	-0.0179004	-0.416687
L.tyrosine	3.68536	-0.748443	0.0197586	-1.319	2.78048	0.567752	-1.35044	0.438258	0.262455	0.574794	0.375848	0.804236	0.402283	-0.852396	1.69129	1.34188	0.0359973	1.64247	2.0028	1.68966	2.08576	-1.03243	0.493033	-1.4173	1.50971	-0.355212	-1.01138	0.348126	0.224221	0.260199	-0.0493005	0.907669	0.96516	-0.886974	2.81981	1.01501	0.0592756	0.940994	1.65969	1.26379	2.41052	-0.512773	-0.000308326	-1.06577	1.51358	0.12735	-0.0466162	-0.0617434	-0.323855
L.valine	1.15644	0.776317	0.773326	1.43642	1.81253	1.41197	2.1924	1.84263	1.45273	2.13987	0.824479	0.0366081	1.40024	1.51188	0.499074	1.43663	0.514944	2.09993	0.928609	1.94627	0.866116	0.935345	0.175258	0.469557	1.16252	0.994921	1.20095	1.79564	0.21867	2.01705	0.103594	0.309461	1.0478	0.270938	0.192377	0.372823	0.739498	0.680337	0.222466	1.03816	0.524685	0.365267	0.338764	1.41517	0.692121	1.52441	0.943319	1.33834	0.693356
ATP	2.35181	1.56474	1.28735	1.80849	2.20056	1.79553	1.50702	3.14945	1.23669	2.57758	2.13744	1.02603	1.19144	0.186981	3.41102	1.13954	1.6861	0.0900389	0.579512	1.12092	0.0384867	-0.194098	-0.1619	0.0540499	-0.220433	-0.155063	-0.220319	-0.100162	0.319127	0.24	-0.00684104	-0.0372834	-0.366644	-0.21811	-0.0490578	0.220207	-0.209304	-0.298713	-0.340786	-0.0966034	-0.510007	-0.314998	-0.258587	-0.114577	-0.278728	0.111492	-0.00611784	0.337267	0.16662
ADP	2.71314	1.63286	1.47751	1.48607	1.71088	1.44325	1.09394	2.1448	1.54785	1.82725	1.82792	1.22182	1.61925	0.511417	3.22982	1.21978	2.08502	-0.0291276	1.27982	1.97071	0.0549873	-0.316285	0.122436	0.192074	0.07557	0.0307069	0.324362	-0.00245567	1.01767	0.879409	0.278796	0.0151105	-0.241806	-0.264023	0.562826	1.30576	0.321656	-0.350157	-0.421471	0.126387	-0.865035	-0.525045	-0.143992	-0.132344	-0.328162	0.134252	0.207475	0.569793	0.127694
AMP	-0.532276	-0.815699	-0.816811	-0.74336	-0.543662	-0.773835	-0.727112	-0.58489	-0.524476	-0.571675	-0.806667	-0.504286	-0.570681	-0.465393	-0.743293	-0.675607	-0.719653	-0.381627	-0.525617	-0.340139	-0.340017	-0.0927243	-0.163772	0.0534573	-0.0303134	-0.0539538	-0.140245	0.29614	-0.435139	0.249023	-0.36845	-0.222714	0.361833	-0.407322	0.463232	-0.592051	0.100193	-0.394949	-0.127914	0.0648603	0.859629	0.313068	-0.160704	-0.247243	-0.424855	-0.209194	-0.478629	-0.371434	-0.564064
Adenosine	-0.630043	-0.403253	-0.178169	0.21919	-0.177664	0.505092	3.71675	-0.53326	-0.623873	-0.17301	-0.180548	-0.256189	0.757199	0.132889	-0.677536	-0.429219	-0.719055	0.3602	-0.459968	-0.277634	-0.104548	0.10623	-0.21878	0.179429	2.99924	-0.306193	-0.13696	-0.142728	-0.484369	-0.207663	-0.419959	-0.210829	0.316349	-0.20753	-0.239062	-0.331308	-0.440035	-0.124826	0.227688	0.140302	-0.469467	-0.702212	-0.656073	-0.737976	1.34257	-0.54458	0.128233	-0.375687	-0.768414
Adenine	2.91452	2.50412	1.6321	2.38243	2.31811	2.31734	1.9061	2.25539	1.43244	2.70603	1.22379	1.21209	1.61857	1.7196	1.02821	1.66671	1.32125	1.44865	1.46173	0.868658	1.35311	1.78277	1.38313	2.3024	1.71794	0.936667	1.99717	1.10797	1.19251	2.3758	0.459559	0.518513	1.27398	1.20373	0.890584	1.19386	0.791251	0.717453	1.55762	0.984727	1.43041	1.50143	0.828252	2.28931	1.4579	1.27357	1.61803	1.35118	0.807307
GMP	-0.461524	-0.223064	0.0287386	-0.0149712	-0.702004	-0.48809	-0.630831	-0.193301	-0.135416	-0.577933	-0.0193991	-0.13416	-0.416118	0.0982748	0.0414206	-0.199253	0.0240621	0.486969	-0.0369114	1.744	-0.524908	-0.59035	-0.402831	-0.359152	-0.551033	-0.644938	0.0934658	0.316691	-0.503466	-0.763525	0.134919	-0.710331	0.156003	-0.0135595	1.81228	-0.465538	0.0160765	-0.242203	-0.408838	0.412745	-0.385401	-0.630718	-0.31129	-0.813205	-0.619018	-0.525236	-0.688468	-0.535326	-1.00521
Guanine	-0.620965	-0.651919	-0.662895	-0.294116	-0.461482	0.0580879	-0.59228	-0.498907	-0.485212	-0.576128	-0.671413	-0.296403	-0.587903	-0.664967	-0.706311	-0.622708	-0.593515	-0.119933	-0.606573	0.0448817	-0.423563	-0.397711	-0.358791	-0.0439519	-0.320479	-0.264781	-0.356665	-0.412472	-0.315726	-0.346964	-0.480062	-0.227941	-0.266516	-0.472267	-0.453399	-0.438905	-0.40377	-0.177283	-0.350172	0.0664901	-0.319897	-0.247068	-0.418775	0.213147	-0.446975	-0.111612	-0.266909	-0.255671	-0.248922
Cytidine	-0.58809	-0.321058	-0.359402	-0.283986	-0.39238	-0.539836	-0.243074	-0.436786	-0.449854	-0.493411	-0.366752	-0.476099	-0.300419	-0.504496	-0.506022	-0.548251	-0.549232	-0.119086	-0.340992	-0.457598	-0.377846	-0.127321	-0.430382	-0.136595	-0.357774	-0.437065	-0.426007	-0.408133	-0.537733	-0.256643	-0.524531	-0.288467	-0.430804	-0.376546	-0.472895	-0.554508	-0.494626	-0.410645	-0.43679	-0.465245	-0.46206	-0.370748	-0.339071	-0.214438	-0.247744	-0.337803	-0.385126	-0.447538	-0.556256
Cytosine	0.144752	0.274736	-0.27585	1.93195	0.374461	3.47141	7.64147	-0.605658	-0.624032	0.466331	0.0831866	0.118226	0.670685	1.34037	-0.912609	-0.42509	-0.0199807	-0.458271	-0.544795	0.895646	-0.77795	-0.448522	-0.478307	0.632282	3.43733	0.239847	1.14221	-0.511809	-0.629255	-0.969815	0.355197	1.16582	-0.629289	-0.639477	-0.101605	-0.131706	0.114624	-1.21985	1.25736	1.33175	-1.22132	1.02361	-0.102232	-0.0340854	1.41521	1.52261	1.05429	0.0735098	-0.700135
Uracil	-0.447395	-0.5908	-0.534238	-0.586018	-0.614393	-0.515471	-0.622481	-0.694229	-0.607182	-0.616522	-0.562073	-0.650188	-0.619481	-0.371535	-0.585356	-0.695563	-0.655487	-0.605257	-0.663361	-0.396217	0.0538987	0.431577	1.02213	-0.283662	-0.125814	0.424772	0.258942	-0.109904	0.16436	0.0399468	0.465766	0.140651	0.179868	0.420521	0.293122	-0.574858	-0.219254	-0.00674244	-0.519672	0.564034	-0.0169629	0.964399	0.828496	-0.0391538	-0.00496408	0.62093	0.291112	0.0802364	0.714286
IMP	0.0131847	-0.423081	0.176979	0.159385	-0.0379531	-0.140708	0.101183	-0.0297464	1.03448	1.43986	0.254255	0.40088	0.0262689	-0.512542	0.394389	-0.359886	0.712729	-0.327916	-0.459515	1.28977	-0.747199	-0.797873	-0.730204	-0.749789	-0.800972	-0.662361	-0.758249	-0.718551	-0.639924	-0.77957	-0.574465	-0.566555	-0.554148	-0.778915	-0.472787	-0.801433	-0.655886	-0.813323	-0.784356	-0.10182	-0.549573	-0.731595	-0.569666	-0.667671	-0.703687	-0.472923	-0.67642	-0.63306	-0.520628
Inosine	-0.575348	-0.51961	-0.550403	-0.579905	-0.567462	-0.459164	-0.644373	-0.134497	-0.657386	-0.595953	-0.601396	-0.492559	-0.223464	-0.441407	-0.372297	-0.431115	-0.40183	-0.23813	-0.17407	-0.624353	-0.490716	-0.332102	-0.435358	-0.417947	-0.413779	-0.303015	-0.333703	-0.20702	-0.220202	-0.394933	-0.64879	-0.340194	-0.192975	-0.186926	-0.431367	-0.307854	-0.265268	0.0146673	-0.219549	-0.237416	-0.566933	-0.636042	-0.531262	-0.375597	-0.496461	-0.525857	-0.529635	-0.361508	-0.593676
Hypoxanthine	-0.839746	-0.825724	-0.822545	-0.806121	-0.8132	-0.836247	-0.823687	-0.828506	-0.786501	-0.799407	-0.831616	-0.813209	-0.801606	-0.829892	-0.810934	-0.809866	-0.814731	-0.767357	-0.793319	-0.816394	-0.619827	-0.457779	-0.627999	-0.721291	-0.685744	-0.658601	-0.617067	-0.67516	-0.566541	-0.683999	-0.686748	-0.635319	-0.604845	-0.676838	-0.642449	-0.694533	-0.617273	-0.654462	-0.641341	-0.696424	-0.392405	-0.140183	-0.505456	-0.40672	-0.516141	-0.498427	-0.400565	-0.482598	-0.248474
Xanthine	-0.700664	-0.63113	-0.666443	-0.713896	-0.697819	-0.546933	-0.598959	-0.642345	-0.664274	-0.695635	-0.586672	-0.698888	-0.504573	-0.524908	-0.476634	-0.470077	-0.590068	-0.588029	-0.474806	-0.730053	-0.604192	-0.672552	-0.498298	-0.659394	-0.67471	0.0107388	-0.553738	-0.598973	-0.586512	-0.66496	-0.20515	-0.574075	-0.277831	-0.585075	-0.276897	-0.531729	-0.593929	-0.556688	-0.484646	-0.621837	-0.413536	-0.583716	-0.463966	-0.476024	-0.615918	0.482876	-0.411511	-0.537563	-0.538206
Allantoate	-0.996794	-1.01256	-0.961233	-0.933346	-1.07695	-0.851281	-1.00668	-1.0324	-1.05127	-1.03358	-0.990841	-1.01054	-0.827443	-0.629451	-1.1964	-1.08696	-0.747793	-0.66071	-0.545971	-1.15161	-1.04219	-0.788687	-0.75654	-0.85685	-1.07562	-0.877188	-0.665765	-1.11755	-1.03467	-0.715814	-0.984974	-0.811677	-0.635635	-0.799603	-1.08393	-0.722299	-0.962371	-0.738066	-0.769083	-1.06109	-0.919301	-0.810682	-0.881034	-0.407909	-0.843185	-0.844582	-0.638125	-1.03899	-0.929346
X.S.....Allantoin	-0.506367	-0.119251	-0.398758	-0.6672	-0.169191	-0.508398	-0.111215	-0.427155	-0.228028	-0.056267	0.0481957	-0.157015	0.167885	0.174602	0.339783	-0.022562	0.449702	0.0843127	0.320289	0.219641	-0.861917	0.102478	-0.546	-0.767079	-0.380234	-0.569916	-0.297536	-0.68086	-0.61816	-0.588439	-0.678705	-0.240255	-0.483734	-0.58704	-0.0243313	-0.229302	-0.487022	-0.312977	-0.229525	-0.0159999	-0.83234	-0.168063	-0.66433	-0.798131	-0.801018	-0.759423	-0.413284	-0.702494	-0.514603
Urate	-0.416871	-0.455272	-0.45314	-0.442638	-0.447813	-0.455969	-0.439373	-0.474839	-0.456163	-0.456443	-0.448353	-0.397286	-0.370565	-0.465221	-0.386476	-0.419832	-0.455555	-0.485014	-0.392051	-0.481116	-0.435302	-0.461181	-0.45429	-0.426477	-0.433094	-0.481294	-0.444924	-0.447968	-0.444253	-0.486551	-0.410227	-0.388985	-0.381928	-0.313747	-0.420262	-0.379578	-0.396932	-0.47315	-0.397936	-0.452009	-0.0772529	-0.157086	-0.12092	-0.387233	-0.253882	-0.213932	-0.253073	-0.232971	-0.231804
X3..5..Cyclic.AMP	2.99925	0.238149	-1.17976	0.385085	2.21322	1.03409	0.493036	3.85011	1.59983	2.79127	0.0583547	-0.716346	2.78503	0.485559	1.24784	2.72715	-0.359333	2.0283	1.18619	0.752971	0.1985	-1.16046	-0.63909	-0.440408	0.798314	0.734712	1.06903	1.51117	-0.173564	1.41137	-0.766611	-1.25788	1.76473	-0.387722	1.06472	0.555373	-0.98111	-0.264994	0.883657	1.68005	-0.00191201	-1.63382	-0.446053	-1.0948	1.04052	0.797772	0.655319	1.5639	0.363552
X5.6.Dihydrothymine	2.3257	0.831473	1.21156	0.370242	1.76171	0.821973	0.114237	2.03175	1.22559	0.448608	1.27877	0.405529	0.893461	1.4745	2.89804	0.0494278	0.239637	2.40883	1.55826	1.23122	1.27773	0.773455	1.28115	0.148253	1.96031	0.834879	-0.0981162	1.45927	0.569828	0.217091	1.21745	0.606825	1.16397	0.483751	2.1717	-0.00723139	0.205223	1.96093	0.295926	0.910788	0.988297	0.149403	1.33354	-0.0243424	1.81556	1.23087	-0.126608	1.56669	1.25268
Pyridoxal	1.29333	-0.0737754	0.328752	0.138735	0.220943	0.101572	-0.301066	-0.285145	0.112805	0.31452	1.12614	0.312562	0.149764	-0.176662	0.39532	0.293128	0.412276	0.808574	0.18531	1.2425	-0.173922	-0.51966	-0.0440171	-0.131825	0.176873	-0.390892	-0.353645	-0.315692	-0.0104424	-0.254022	0.0243862	0.0255213	-0.227478	-0.184183	0.268311	0.166837	-0.0177093	0.267226	-0.186219	0.273725	-0.615433	-0.973146	-0.559671	-0.703046	-0.678624	-0.383993	-0.414285	-0.651622	-0.635347
X4.Pyridoxate	-0.420048	-0.107898	-0.259045	-0.252429	-0.252453	-0.248079	0.045218	-0.474584	-0.362404	-0.452056	-0.0545054	-0.167825	0.147432	-0.281481	-0.446596	-0.207164	-0.107475	-0.0605351	-0.256768	-0.0387954	-0.0444617	-0.452297	-0.386304	-0.4189	-0.333991	-0.397483	-0.201494	-0.704272	-0.340269	-0.491727	-0.491749	-0.24147	-0.455686	-0.350024	-0.388318	-0.375425	-0.223624	-0.30182	-0.193311	-0.220792	-0.0263898	-0.390107	0.0183039	-0.419502	-0.0621881	-0.509424	-0.518596	-0.280118	-0.419223
Pyridoxamine.5..phosphate	0.754085	0.492883	-0.96069	-0.181778	-0.00691336	0.012518	-0.0418438	1.61872	1.38411	0.859871	0.651845	-0.0552684	-0.480263	0.335303	1.53646	0.529835	0.919676	0.676071	1.21328	0.766521	0.778666	1.73186	0.915855	0.102794	0.915921	1.62888	-0.209286	0.00909652	-0.0153624	0.00809905	0.130805	-0.416713	3.47627	1.0839	0.810927	-0.18362	-0.433824	0.249369	-0.398292	-0.0699906	0.6213	1.12689	-0.366537	0.552641	0.30687	1.76334	1.45892	1.16247	0.646706
Nicotinamide	-0.415198	-0.50984	-0.430775	0.281325	-0.829894	0.269498	-0.684729	-0.767251	-0.464675	-1.49917	-0.633099	-0.375522	0.00845787	-0.843491	-0.554829	-0.527688	-0.138641	0.713148	-0.340192	-0.0528995	-0.863794	-0.473899	-0.850017	-0.101051	-0.990379	-0.232288	0.0764646	-0.818644	-0.690037	-1.32371	-1.05784	-0.830538	-0.85801	-0.58693	-0.478061	-1.14956	-0.645341	0.154952	0.0977677	-0.460904	-0.438347	-0.570622	-0.230961	0.119014	-1.3213	-0.717512	-0.253114	-0.771572	-1.00525
UDP.glucose	1.8317	1.31022	2.46668	0.551214	0.793525	5.83322	2.04839	3.09738	1.63599	0.941439	2.52122	1.3549	1.14656	0.729417	2.43942	-0.465225	1.52539	-0.922439	1.09655	6.55564	-0.961302	-0.984516	0.240281	-0.612332	-0.528851	1.91763	0.592863	1.04361	0.139175	-0.404821	0.406895	-0.193593	0.0915703	-0.887433	0.737017	-0.178841	0.351864	-0.731495	-0.99814	1.46389	-0.786471	-0.963912	-0.478178	-0.984913	-1.01129	-0.128713	-0.281209	0.193907	-0.442875
ADP.D.ribose	-0.00673404	-0.0430709	-0.163223	0.0431624	-0.220634	-0.102518	-0.0907701	-0.164838	-0.124172	-0.355555	-0.0989625	-0.201186	0.0571764	-0.184876	0.00655389	-0.193348	-0.0623953	-0.200229	-0.057024	-0.0698307	-0.285123	-0.329073	-0.272239	-0.246848	-0.358067	-0.280814	-0.230592	-0.413561	-0.294861	-0.447193	-0.289683	-0.370903	-0.253013	-0.337407	-0.320435	-0.331166	-0.297797	-0.326378	-0.330319	-0.334213	-0.411288	-0.387517	-0.366332	-0.327572	-0.417361	-0.343568	-0.264331	-0.375912	-0.349449
Phosphate	-0.575324	-1.44562	-1.65625	-1.08835	-1.41574	-1.76221	-1.11372	-1.5821	-1.40748	-1.63359	-2.01334	-1.82313	-1.5184	-1.80224	-1.95608	-1.65803	-1.366	-1.90146	-1.40768	-1.67096	0.431502	0.901844	-0.117821	1.29171	1.26934	0.936663	0.967981	0.544165	0.558276	1.0321	-0.66759	0.246371	0.482843	0.0032193	0.208281	0.737773	0.349813	-0.323677	0.775358	0.0606691	0.605269	1.72442	0.234718	0.88138	0.69093	0.648088	1.29889	0.384802	0.224288
Diphosphate	-1.58122	-1.862	-1.92048	-1.7783	-1.90609	-2.01519	-1.78676	-1.90152	-1.87606	-2.01868	-2.23203	-2.08304	-1.98403	-2.19252	-2.12604	-2.11375	-1.87771	-2.14979	-1.82839	-2.12556	-0.136545	-0.0756109	-0.511617	0.301113	0.438235	0.0834805	0.621307	0.0336959	-0.0861388	0.400919	-0.862982	-0.670914	-0.436144	-0.331125	-0.448576	0.0047096	-0.161529	-0.351434	-0.262777	-0.448991	0.460192	0.85897	0.190377	0.561086	-0.0111281	0.0243833	0.423372	0.343994	-0.162895
D.Glucose	1.88329	2.19981	1.42349	2.13774	1.62719	1.75712	2.71419	1.18184	0.942694	1.4481	1.33526	0.822536	0.855539	2.21659	0.583934	0.572349	0.727057	0.7147	1.35639	1.16632	0.672206	1.11746	1.04691	1.76484	0.961046	1.78372	1.82232	1.70105	1.04146	1.26003	0.11507	0.937821	1.41845	1.29391	0.515902	0.417553	0.926177	0.816987	0.774379	1.58466	0.830724	1.47177	1.04919	0.993346	0.333084	0.950758	1.57655	0.77321	0.870717
X.N.A	-0.178906	0.310718	0.46518	0.108936	0.320732	0.503788	-0.0275095	0.676418	-0.363246	0.959944	0.41917	0.516676	0.633675	0.750784	0.271041	1.38877	0.749941	-0.126033	-0.0736062	-1.43382	0.490882	0.437243	0.513147	0.272528	-0.214544	0.205291	-0.398145	-0.200005	0.405209	0.108259	-0.319352	1.1482	-0.261422	1.61631	-1.25276	0.344857	1.32083	0.476491	0.0399206	-1.1316	-0.973511	0.690078	-0.353986	2.35747	-0.668659	2.25831	1.66997	2.81876	2.90181
D.Fructose.1.6.bisphosphate	2.70638	1.4725	2.05826	1.13104	1.44425	1.11195	1.41221	1.5392	2.4317	1.30738	2.07916	1.63521	2.09445	0.424724	3.10351	0.664588	2.57699	0.25141	0.898856	4.00339	0.358442	-0.0384602	0.176467	0.562944	1.28175	0.978247	0.86569	2.10734	1.99306	1.57959	1.10706	1.2355	1.20838	-0.109995	2.72853	1.64264	2.15613	0.0170924	0.0848692	3.08833	0.517681	-0.0966341	0.31523	-0.318713	0.194098	-0.257527	-0.467043	-0.332709	-0.322821
X2.3.Bisphosphoglycerate	2.74601	1.86277	1.79257	1.50626	2.50056	2.00143	2.16761	2.80748	1.57579	1.48577	2.34742	1.43081	1.69408	0.437189	3.67217	1.12428	2.14283	0.149371	0.877979	3.20465	-0.342044	-0.318693	-0.34619	-0.339745	-0.0835076	-0.282128	-0.323474	-0.27341	-0.253885	-0.178613	-0.350294	-0.282558	-0.343435	-0.342589	-0.19088	0.0251546	-0.230289	-0.339332	-0.346525	-0.20567	-0.338592	-0.359084	-0.345858	-0.345622	-0.346716	-0.349678	-0.353442	-0.356882	-0.340012
X2.3.Phospho.D.glycerate	3.07319	1.89563	1.84305	1.64478	2.96243	1.7647	1.52782	2.83701	1.39631	1.31192	2.8785	1.95971	1.43307	0.237598	3.4622	1.20574	2.39563	0.353552	1.16681	3.25307	-0.260588	-0.341248	-0.302385	-0.39459	0.18725	-0.324862	-0.099075	-0.159945	-0.0875215	-0.0341042	-0.367858	-0.0679557	-0.108855	-0.28004	-0.0368322	0.502686	0.0516861	-0.146837	-0.334897	-0.0596135	-0.452736	-0.453838	-0.558525	-0.456213	-0.473115	-0.436524	-0.46351	-0.437979	-0.479469
Phosphoenolpyruvate	2.66101	1.78526	1.86508	1.33651	2.66265	1.97498	2.5177	2.60615	1.08104	1.48886	2.14579	1.38429	1.50858	0.428584	2.89572	1.56548	1.78024	0.238759	1.03535	2.49195	-0.143379	-0.312759	-0.362343	-0.0644236	0.0316751	-0.417311	-0.0920961	-0.248652	-0.370512	0.14265	-0.138732	0.0467093	0.0690061	-0.242881	0.0913002	0.186259	-0.24537	-0.460105	-0.28419	-0.247543	0.373552	-0.0410171	0.135917	0.0470275	-0.215888	-0.25771	0.167847	0.0570679	0.269986
Pyruvate	-0.40203	-0.656807	-0.534699	-0.608432	-0.484999	-0.599574	-0.638893	-0.458073	-0.506377	-0.647121	-0.532472	-0.426643	-0.235735	-0.444165	-0.372896	-0.369715	-0.284526	-0.0222557	0.0333458	-0.48187	-0.352193	-0.179996	-0.50417	-0.392387	-0.23495	-0.204741	-0.124821	-0.327875	-0.330209	-0.355761	-0.668326	-0.483367	0.0915048	-0.386131	-0.404536	-0.0820859	-0.216021	-0.22585	-0.216195	-0.319044	-0.687324	-0.554133	-0.737252	-0.715438	-0.712398	-0.673913	-0.707105	-0.667523	-0.71352
Lactate	-1.39423	-1.45901	-1.42495	-1.50715	-1.28695	-1.40547	-1.49283	-1.43115	-1.39356	-1.52153	-1.40988	-0.878157	-0.831794	-1.04887	-1.21848	-0.984299	-0.589587	0.246003	-0.264216	-1.39615	-0.779059	-1.01339	-0.871525	-0.979896	-0.49192	-0.788082	-0.901468	-1.07469	-0.850372	-1.06132	-0.863607	-0.176295	-0.0840095	-0.673948	-0.45778	-0.504015	-0.157354	0.579636	-0.155189	-0.785595	-0.317029	-0.827591	-0.499192	-0.327215	-0.466222	-0.247705	-0.372248	-0.204696	-0.172059
Maltose.Sucrose	0.298634	0.506035	0.700454	8.43583	0.783701	2.19678	1.89032	1.99802	0.12652	-0.568407	0.600266	1.17095	0.0774677	-0.0285596	-0.705826	-0.53827	-0.146573	-0.113382	0.636054	0.33975	-0.183653	0.867674	0.706514	0.174997	0.266105	1.29479	0.0581589	0.476924	1.48978	0.885904	0.205301	0.148243	0.263818	0.962624	0.513572	-1.06012	-0.531104	1.70175	0.526594	0.819896	0.025708	0.193704	-0.70084	1.24186	0.340357	0.090643	0.363212	0.223317	-0.274976
Mannitol.Sorbitol	-0.673711	-0.813066	-0.700107	-0.605734	-0.389113	-0.626603	-0.53206	-0.616832	-0.662656	-0.371647	-0.787799	-0.700339	-0.777072	-0.527007	-0.837192	-0.856157	-0.922245	-0.867457	-0.816295	-0.780931	0.0259974	-0.40791	-0.347894	-0.019272	0.469467	0.0967189	0.185836	0.00749039	-0.360052	1.00487	-0.532315	0.113848	-0.390954	0.0642582	-0.363785	-0.381563	-0.535277	-0.476423	-0.277402	-0.186898	0.5094	-0.445633	0.138493	0.446194	0.432848	0.478456	0.618975	0.337423	0.159913
D.Ribose	0.889658	1.4982	0.783046	1.47178	0.439817	0.763374	1.70005	0.255125	-0.0126636	0.69257	0.546534	-0.0334054	-0.138584	1.42982	-0.100857	-0.193222	-0.0956875	0.260288	0.705867	0.0676942	0.113724	0.471245	0.479354	1.18624	0.480946	0.933614	1.55602	0.933291	0.301788	0.782863	-0.520946	0.18107	0.762603	1.04936	-0.383037	0.0850435	0.658956	0.168529	0.508775	0.629836	0.449793	0.886148	0.548305	0.599935	-0.0619513	0.225035	0.616474	0.828493	0.204727
D.Arabitol.Xylitol.Ribitol	-0.311015	-0.381895	-0.0092916	-0.170898	-0.543978	-0.111545	-0.120792	-0.0183196	-0.394312	-0.147125	-0.0540557	-0.604283	-0.297212	-0.43198	-0.0620811	-0.4361	-0.0744179	-0.156218	-0.273572	-0.137725	-0.620573	-0.316115	-0.635003	-0.363997	-0.740344	-0.39234	-0.482334	-0.700246	-0.955159	0.547767	-0.833961	-0.699476	-0.519272	-0.770543	-0.518955	-0.403844	-0.787027	-0.548513	-0.428583	-0.685493	-0.607617	-0.513589	-0.72651	-0.720071	-0.972496	-0.64218	-0.60358	-0.730268	-0.803218
Citrate	0.694749	0.597994	0.342862	0.303733	0.523663	0.422966	0.37481	0.575383	0.475759	0.127254	0.603411	0.440061	0.653855	0.135544	0.899651	0.269916	0.707259	-0.136905	0.698066	0.761775	-0.237795	-0.11372	-0.0528736	-0.287664	0.265158	-0.0496984	0.191081	-0.212037	1.19531	-0.0751192	0.0983284	-0.0866678	0.0119682	-0.215646	0.0203291	1.48365	0.278953	0.0161951	-0.361893	0.0510592	-0.33188	-0.390575	-0.212027	-0.362771	-0.264448	-0.258159	-0.100275	-0.209903	-0.310809
X2.Oxoglutarate	-0.0728468	0.0249724	0.141308	-0.207987	0.0426582	-0.0668645	-0.0288357	0.146027	0.147591	-0.107381	0.0572177	-0.028524	-0.0160832	0.0231964	0.144338	-0.231799	0.103927	-0.109541	-0.10639	0.0177784	-0.195679	-0.00762738	-0.0243843	-0.177128	-0.0755257	0.011371	0.0507856	0.0095669	-0.103633	-0.224731	0.022266	0.0547114	0.200354	0.192134	0.227776	-0.348974	0.283156	0.0453619	0.00122782	0.022376	-0.137883	0.0156543	0.121683	-0.246398	-0.232281	0.0185292	0.116427	-0.052598	0.0570171
Succinate	-0.203269	-0.245266	-0.126367	-0.273575	-0.104587	-0.226245	-0.240512	0.0333602	0.00595062	-0.0938797	-0.150662	-0.124833	-0.0136144	-0.0381691	-0.176454	-0.0555378	-0.095122	0.0841922	0.00400866	-0.177056	-0.204996	-0.261464	0.0465958	-0.28976	-0.165953	-0.130762	-0.176881	-0.123588	-0.0289942	-0.132955	-0.087502	-0.0603867	0.0267159	-0.0525404	-0.117962	-0.151979	-0.090092	0.0770267	-0.0264974	-0.207281	-0.128176	-0.168649	0.06866	-0.268922	-0.200741	-0.137071	-0.102271	0.0197797	0.0278692
Fumarate	0.585868	-0.191897	-0.399367	-0.163889	-0.378435	0.0264358	0.229914	0.335624	0.551528	0.892259	-0.570492	-0.688986	-0.383211	0.681813	0.132127	-0.356647	0.0194022	-0.713281	-0.301365	-0.321665	-0.606854	-0.491615	0.0918325	-0.339125	-0.0469521	-0.058938	-0.449274	-0.670421	-0.895429	-0.541018	-0.362723	-0.461038	0.905981	-0.443779	-0.142559	-0.593234	-0.526035	-0.577445	-0.859686	-0.770141	-0.618459	-0.103131	-0.476098	-0.459514	-0.67192	0.160312	-0.477724	-0.506199	-0.462945
Malate	-0.900268	-0.878404	-0.828765	-1.01867	-0.424806	-0.766027	-1.22909	-0.828704	-0.809963	-1.00206	-0.800925	-0.21074	-0.384341	-0.469305	-0.744927	-0.64862	-0.250569	-0.405372	-0.343509	-0.862207	-0.685018	-1.02394	-0.539759	-0.644703	-0.480229	-0.441325	-0.683383	-0.627581	-0.666818	-0.624287	-0.254563	0.695936	-0.306919	-0.186147	-0.167267	-0.886926	0.0559177	-0.0683364	-0.0791044	-0.351476	0.344173	-0.750435	0.780163	0.323027	0.366222	0.551815	0.643885	1.14382	0.810473
X2.Hydroxyglutarate	-0.00358443	-0.185756	-0.302678	-0.271838	-0.498011	-0.512882	-0.108366	-0.35393	-0.289374	-0.549343	-0.0769608	-0.472947	-0.167453	-0.109739	0.0587607	-0.33286	0.135835	-0.326307	-0.16545	-0.427814	-0.875598	-0.243431	-0.355984	-0.503905	-0.335506	-0.516818	-0.285802	-0.663659	-0.274472	-0.686715	-0.185807	-0.429882	-0.395753	-0.193775	-0.474535	0.0224709	-0.277102	-0.231499	-0.499184	-0.492725	-0.693967	-0.335704	0.308221	-0.654708	-0.568519	-0.320882	-0.451918	-0.328258	-0.145587
Itaconate	0.151114	0.230695	-0.018644	0.0518954	0.263267	0.0955729	0.048331	0.146566	0.300266	-0.0407029	-0.0841958	0.172133	-0.0478898	0.172731	0.172563	-0.118893	0.195178	-0.252516	-0.04969	0.323533	-0.477369	-0.456513	-0.378132	-0.478886	-0.330136	-0.263388	-0.36752	-0.465089	-0.23534	-0.546783	-0.396027	-0.0499387	-0.230136	-0.424123	-0.283032	-0.462245	-0.336861	-0.351606	-0.544772	-0.363119	-0.452283	-0.537567	-0.357971	-0.488518	-0.64822	-0.340574	-0.381922	-0.546298	-0.463454
D.Glucono.1.5.lactone.6.phosphate	-0.0375487	0.0581547	-0.264399	-0.175442	0.322568	0.561676	-0.0936301	0.129134	-0.0913637	0.650792	-0.00688375	0.0351147	0.0732406	0.587902	0.13829	0.962893	0.18692	-0.186548	-0.226134	-1.15099	1.93659	1.42544	1.41071	1.11556	1.18096	1.56361	0.211179	0.825219	0.648239	0.627058	0.170123	1.00305	2.64914	3.68701	-0.524766	0.680774	1.31989	1.8933	1.04017	-0.797222	-0.32463	3.5289	-0.120492	3.09364	0.672747	2.50493	2.52914	2.33226	2.97202
X6.Phospho.D.gluconate	1.42959	1.17688	1.20114	0.580509	1.8367	0.248976	1.38777	0.644752	0.818462	1.67944	2.18735	1.37072	1.23777	0.208544	2.74936	2.12786	2.4155	0.0395324	0.908791	1.17021	-0.322694	-0.239134	-0.179335	-0.4625	0.068035	-0.0205015	-0.00885802	-0.327778	0.165475	-0.0674709	-0.0535485	0.165455	0.138848	-0.26317	0.277086	0.420461	0.202568	-0.407307	-0.544628	0.0918948	-0.524997	-0.206928	-0.1605	-0.37608	-0.392712	-0.265327	-0.151848	-0.409381	-0.0972607
D.Erythrose.4.phosphate	0.019686	0.243816	0.0651917	0.181795	0.355065	0.242809	-0.232253	0.171678	0.881144	0.147899	-0.26357	-0.35576	0.348935	-0.0597605	0.437209	0.290838	0.20847	-0.352707	0.0565715	-0.147412	2.56408	1.70154	2.49843	1.3577	2.44131	1.61474	2.88044	1.10949	2.63347	2.46931	1.49768	1.41721	2.54437	2.05734	1.65299	2.51114	1.8999	1.88263	1.10196	0.582887	1.41726	3.48315	1.31147	1.43541	1.64463	1.6205	1.82354	1.71138	1.54325
Sedoheptulose.1.phosphate	-0.323737	-0.495884	-0.626046	-0.567979	-0.186349	-0.340287	-0.61816	-0.403241	-0.504119	-0.521851	-0.687658	-0.43075	-0.190378	-0.190786	-0.562367	-0.240435	-0.489583	-0.403236	-0.243464	-0.862929	2.82791	1.67757	2.07611	1.15352	2.27905	1.42935	1.35479	1.26811	2.71711	1.92166	0.662851	1.68439	3.42905	3.53065	-0.122822	2.62227	2.6978	3.43061	2.47732	-0.0988248	0.493181	2.90998	0.503886	1.76404	1.63449	1.54935	2.31745	1.23024	1.70632
alpha.D.Ribose.1.phosphate	0.33212	0.531243	1.084	0.986654	0.820233	0.218671	2.8326	0.588608	1.41607	4.88469	-1.21442	0.807696	1.47539	0.747405	1.81364	2.16574	1.13729	0.637888	0.121815	1.54828	0.793537	1.11561	0.490112	0.977055	0.361342	0.839825	1.11774	0.956381	0.356001	0.914149	0.245571	0.795795	1.58699	0.264539	0.484548	0.399813	1.13178	0.254956	0.698434	0.181747	0.18411	0.549783	-0.206926	0.567805	-0.207116	0.286667	0.555582	0.359933	0.373536
Glutathione	2.57935	0.707966	8.22062	0.2648	0.312087	0.363668	1.18202	0.557036	0.601701	0.952688	8.21714	1.42784	1.09792	3.08069	2.23427	1.04785	1.27983	0.637246	1.90195	1.12033	0.30379	0.00829555	4.314	-0.254015	-0.0976447	0.0568981	-0.18032	-0.128458	-0.209456	-0.0800649	4.91678	0.0610797	0.157626	0.124194	0.359429	0.0183183	0.0160257	-0.278028	-0.291554	0.0881743	-0.390471	-0.390397	1.62661	-0.538312	-0.57585	-0.391936	-0.488547	-0.30417	-0.456307
Glutathione.disulfide	1.37191	1.78012	1.86059	1.46773	1.43879	1.36187	1.9831	2.03651	1.74103	2.33926	2.06221	0.798707	1.87343	1.92645	1.60462	2.32974	1.70423	0.848207	0.907287	1.4352	-0.0942258	0.413898	0.422499	0.333912	0.599166	0.553501	0.538735	0.78264	0.0849507	0.838618	0.499595	0.401494	1.37571	0.627454	0.387553	-0.207171	0.468579	0.3285	-0.125089	0.564682	-0.129627	0.0999435	0.48996	0.0717148	-0.183377	0.127306	0.599923	0.495588	0.378442
X5.Oxoproline	-1.35714	-1.36071	-1.24795	-1.33985	-1.36714	-1.35424	-1.32079	-1.35028	-1.32098	-1.33337	-1.28914	-1.31948	-1.32997	-1.32095	-1.31304	-1.32714	-1.31477	-1.27509	-1.33966	-1.27566	-0.589939	-0.164574	-0.380289	-0.570294	-0.684262	-0.411476	-0.601667	-0.753712	-0.770966	-0.636022	-0.523116	-0.420454	-0.372871	-0.521024	-0.642185	-0.975494	-0.54941	-0.77862	-0.908392	-0.569355	-0.0836248	0.0896483	0.467669	0.330262	-0.354416	0.317093	0.252535	0.320122	0.396515
S.Glutathionyl.L.cysteine	-0.600775	-0.583807	-0.613539	-0.594321	-0.550194	-0.587268	-0.555145	-0.529307	-0.569798	-0.567199	-0.601125	-0.554483	-0.546279	-0.580103	-0.544511	-0.586764	-0.569383	-0.588753	-0.566031	-0.564269	-0.614805	-0.568353	-0.580431	-0.598555	-0.568518	-0.577741	-0.582467	-0.581582	-0.59439	-0.608244	-0.588968	-0.533284	-0.55685	-0.571692	-0.577994	-0.568481	-0.585668	-0.567699	-0.576806	-0.578492	-0.574212	-0.484934	-0.551013	-0.573447	-0.523559	-0.549665	-0.54239	-0.586078	-0.557736
Cys.Gly	-0.367235	0.458291	4.42122	0.0284857	0.162976	0.203873	0.659932	-0.38054	0.555207	0.593807	6.06439	0.347209	0.239245	1.55857	-0.15918	0.885062	0.51131	0.869069	1.09258	0.657404	-0.0615249	-0.597	6.04266	0.723574	-0.134034	-0.416618	0.300387	-0.287925	-0.44565	-0.36102	6.06035	0.389179	-0.533211	-0.167423	0.443655	0.224968	-0.532975	-0.53496	-0.404311	-0.297974	-0.960514	-0.954642	0.0474308	-0.331015	-0.0752948	-0.240273	-0.0327788	0.125218	0.291102
Ascorbate	0.199678	0.574445	0.330059	0.337341	0.34963	0.508717	0.642017	0.0436651	0.0734717	0.303332	0.128971	0.212668	0.630695	0.139394	0.310658	0.333123	0.129552	-0.282164	0.237109	0.520017	0.049444	-0.0322843	0.0197832	0.344673	0.168654	0.495771	0.210388	0.314933	0.0279573	0.385777	-0.288633	-0.138445	0.473875	0.239251	-0.136721	-0.384687	0.214117	0.15113	-0.0777499	0.210172	-0.281522	0.411118	0.135356	0.246505	-0.421349	0.276659	0.288551	-0.330698	-0.0656622
Dehydroascorbate	0.0753407	0.203524	-0.0473494	0.0514777	0.145193	0.0978724	0.0218786	0.0265818	0.228872	-0.119633	-0.157971	0.0754951	0.022861	0.120435	0.146436	-0.192458	0.111054	-0.206451	-0.0615468	0.200761	-0.469918	-0.408806	-0.348999	-0.450325	-0.309501	-0.294183	-0.40593	-0.426851	-0.307333	-0.509303	-0.415992	-0.0184719	-0.241865	-0.393063	-0.317085	-0.489548	-0.305148	-0.252122	-0.553787	-0.386462	-0.495831	-0.464252	-0.395798	-0.490316	-0.582935	-0.343436	-0.415196	-0.544033	-0.460365
gamma.L.Glutamyl.L.cysteine	-0.967742	-0.850358	0.665697	-0.973897	-0.972132	-1.12998	-0.850559	-1.15931	-0.503406	-0.389102	-0.340991	-0.914399	-0.735354	-0.644566	-1.03987	-0.952258	-1.05244	-1.09738	-1.05019	-0.665627	1.0945	0.673647	2.27713	-0.211337	-0.395373	0.172975	0.54984	-0.400774	0.059538	0.508151	1.48914	-0.213993	-0.526667	0.654491	-0.117146	0.30172	-0.437471	1.02533	-0.148476	-0.0290321	1.08663	-0.488159	2.85749	-0.217552	-0.263551	0.396434	0.169391	0.466134	-0.429713
X.5.L.Glutamyl..L.glutamine	-0.520117	-0.264056	0.336466	0.156824	0.272955	0.0507568	0.760083	0.578481	0.325213	0.549293	0.692245	0.802359	0.797925	0.368121	0.762531	-0.0723456	-0.0331975	-0.139091	-0.0886065	0.50967	-0.533812	-0.672524	-0.5645	-0.601815	-0.340778	-0.2238	-0.0145776	-0.134528	-0.556988	-0.106495	-0.282131	-0.157694	0.148469	-0.429066	0.00526886	-0.511903	-0.539203	-0.550472	-0.475568	-0.311743	-0.532985	-0.451693	-0.116452	-0.616983	0.213309	-0.265239	-0.159102	-0.0321412	-0.541966
Dimethylglycine	0.201619	0.652905	-0.00603487	-0.606521	0.0655359	-0.50809	-0.758425	-0.319685	0.554769	-0.0875889	0.197855	-0.1432	-0.0501454	-0.530026	-0.184818	0.0443163	-0.300864	1.29416	-0.220929	-0.344712	0.122732	2.35067	0.497282	-0.781361	-0.472471	-1.21984	-0.102286	-0.684035	0.100532	0.190204	0.610003	-0.355902	1.18585	-0.99438	0.283369	0.928257	-0.652846	0.579507	-0.6209	-0.0418472	-0.221486	0.460308	0.441922	-0.103581	-0.313164	-0.655599	-0.10128	-0.648601	0.268747
S.Adenosyl.L.homocysteine	-0.558844	-0.777598	-0.661011	-0.697422	-0.855025	-0.676948	-0.744956	-0.723484	-0.812831	-0.494941	-0.711016	-0.716192	-0.645988	-0.814272	-0.75798	-0.688948	-0.693766	-0.607249	-0.880766	-0.830425	-0.305129	-0.400506	-0.266541	-0.275	-0.373019	-0.428278	-0.256133	-0.271835	-0.63108	0.0596822	-0.349049	-0.448984	-0.0142767	-0.325411	-0.16413	-0.421252	-0.343852	-0.349445	-0.0244577	-0.0581854	0.0463307	0.568464	-0.0781535	0.350201	-0.376866	0.207412	0.291054	0.204975	-0.0316636
S.Adenosyl.L.methionine	-0.751701	-0.798057	-1.05226	-0.964293	-0.939525	-0.742169	-1.18598	-0.743102	-0.637688	-0.542037	-1.11186	-0.572458	-1.05475	-1.04038	-0.490847	-0.98435	-1.01215	-0.681599	-0.779664	-0.93956	0.471252	0.152789	-0.141145	0.548818	0.952332	0.408189	0.125384	0.72903	0.797964	1.87594	0.129735	0.224532	1.03617	-0.0529477	0.356656	0.57809	0.36581	0.393351	0.769662	0.529963	0.887663	0.245444	1.7094	0.876837	2.03043	0.567113	1.27121	0.930578	0.798221
Ornithine	-0.839521	-0.980942	0.0479517	1.58079	-0.452445	-0.27844	0.273394	-0.871814	-0.976679	-0.542332	0.237184	-0.0646073	1.82398	1.08309	-1.33191	-0.168535	-0.0920239	0.406623	0.498257	-0.364577	-0.260484	-0.30474	-1.04313	1.028	-0.680876	-0.634956	-0.141659	-0.887232	-1.35761	0.296313	-0.954321	-0.363316	-0.333323	0.0599245	-0.982901	-0.842448	0.78893	-0.335266	1.13363	0.17388	-0.287444	-1.04126	-0.565073	0.435165	-0.747709	-0.00655982	0.110522	-0.640613	-0.758809
L.Citrulline	0.819701	0.47535	0.52782	-0.548074	-0.570413	-0.56383	0.470675	0.285378	-0.0179788	1.28591	0.164752	0.391621	0.36032	-0.0688213	0.220864	1.19633	-0.441558	0.323778	0.693256	-0.725774	0.988141	0.128358	0.257776	-0.158484	-0.175055	-0.566631	1.10294	0.422997	-0.608349	1.18693	0.999346	0.294187	0.211198	0.252842	-0.49257	0.807431	-0.0745885	0.294187	0.591489	-0.477801	0.213721	0.855348	0.794914	0.374196	-0.418681	0.00767867	1.54235	-0.0605232	-0.0520597
X5.Methylthioadenosine	-0.668789	-0.187415	-0.387951	-0.261898	-0.43339	-0.302607	-0.228494	-0.173707	-0.404839	-0.0778568	0.254463	-0.312985	-0.35186	-0.847572	-0.0596061	-0.253741	-0.278121	-0.281158	-0.36725	0.299754	0.643812	0.586634	0.656282	0.999064	2.01383	1.59045	2.27298	1.55303	1.344	2.89667	0.0222391	1.29914	0.225415	0.282476	1.16307	0.964685	0.611868	1.17304	1.90833	1.89532	0.880315	-0.799221	0.927597	1.03421	1.1717	0.848934	0.838691	0.801695	0.593739
Putrescine	-0.47001	-0.240254	-0.323559	-0.332355	-0.00273022	-0.28216	-0.324504	-0.436267	-0.271702	-0.368248	-0.315476	-0.252883	-0.383499	-0.146978	-0.291367	-0.441861	-0.338304	-0.15953	-0.381572	-0.290084	-0.32867	0.0171065	-0.438477	-0.261966	-0.0363559	-0.234677	-0.359329	-0.307039	-0.276337	-0.196973	-0.359506	-0.184272	-0.455352	-0.23313	-0.193551	-0.310755	-0.304332	-0.293099	-0.297526	-0.308846	-0.20593	-0.231082	-0.203294	-0.314883	-0.314329	-0.281708	-0.32929	-0.336738	-0.109491
Spermidine	-0.663583	0.735787	0.0431195	0.0545194	0.000525526	-0.66023	-1.11162	-0.507032	0.0786381	0.202863	-0.0680453	-0.460208	-0.994425	-0.100473	-0.397269	-1.29556	-0.721702	-0.419923	-0.930827	-0.58942	-0.543193	1.69449	0.957812	0.295417	0.0951978	-0.750852	-0.852944	-0.726297	-0.19535	-0.109284	0.021348	-0.433036	-1.14999	-0.427738	-0.0180297	-1.04813	-0.429554	-0.414303	-0.607982	-0.338435	-0.278874	1.48093	0.424033	0.674165	0.52458	-0.15719	-0.707847	-0.087476	0.626808
Spermine	1.44187	1.12603	-0.107654	0.571569	0.362112	0.914326	-0.29789	0.651505	0.752286	0.657013	-0.0345133	0.344495	0.74216	0.27536	-0.463968	0.446809	1.01144	1.43546	0.133887	1.50551	0.959006	1.0598	0.159956	0.285961	0.212128	0.550376	-0.231495	0.0423339	0.553027	0.585769	-0.423935	-0.0664418	0.164715	-0.147902	-0.542521	1.04449	0.989407	0.949406	-0.261637	0.865277	1.35901	-0.119092	-0.321824	0.735706	0.40178	1.27797	-0.0578998	0.168736	0.631112
X3.Hydroxyisobutyrate	-0.894664	3.95456	2.13239	-0.319393	-1.21668	-0.780686	-1.36223	-0.10684	1.95732	-1.09353	3.61467	2.61183	0.600009	-0.951922	2.04822	4.13837	2.09741	1.36917	-0.510474	1.00731	-1.3983	1.74858	1.10719	-0.600725	-1.36716	-1.03933	-1.5362	-1.01491	0.417487	-1.35832	1.75649	1.36009	0.66701	-1.26516	0.587946	2.11051	1.0949	-0.0966938	-1.03493	-0.000721244	-1.49089	1.53835	0.442516	-0.635321	-1.53063	-0.997409	-1.61025	-0.845123	0.737972
N.Acetylneuraminate	-1.5349	-1.7184	-1.68392	-1.57704	-1.53876	-1.58023	-1.505	-0.462382	-1.62312	-1.54691	-1.7183	-1.52012	-1.55573	-1.74475	-1.21157	-1.54583	-1.56097	-1.49283	-1.17994	-1.53258	-1.19237	-0.774178	-0.997615	-1.01502	-1.32007	-0.689673	-1.10142	-0.562764	-0.917903	-1.16654	-1.19227	-0.985121	-0.967635	-0.962137	-1.1938	-1.42194	-0.857251	-0.886659	-1.14993	-1.12595	-0.612605	-0.823132	-0.389594	-0.0855565	-0.813512	-0.421618	-0.168031	-0.262472	-0.23305
D.Glucoronate	-0.000181371	-0.0557899	0.515209	0.444332	0.287791	0.499289	0.147632	-2.3064	-0.512158	0.370796	-0.273505	0.497026	0.950351	-0.281177	0.0332927	0.0639693	-0.0605495	0.276491	-0.0785487	-0.0890075	-0.392865	0.204435	0.645771	0.379514	-0.338571	0.0547369	-0.214427	0.140212	-0.514854	-0.778044	0.315161	1.55859	2.40085	-0.0170155	-0.407062	0.00921097	-0.0908313	-0.293726	0.533217	0.414572	-0.261829	0.828633	0.96172	0.273553	-0.735945	0.117729	0.669366	0.616233	0.360276
UDP.D.glucuronate	1.54329	1.17531	1.99135	0.639731	0.810715	4.36691	1.6962	2.4364	1.40519	0.915089	2.02984	1.20684	1.05983	0.765478	1.97212	-0.0775057	1.32715	-0.400133	1.02454	4.87668	-0.427556	-0.443937	0.420326	-0.18131	-0.122402	1.60393	0.669121	0.987187	0.348981	-0.0348825	0.537895	0.114168	0.31539	-0.375432	0.770841	0.124577	0.499063	-0.265396	-0.45355	1.28375	-0.304189	-0.429398	-0.0866455	-0.444217	-0.46283	0.15995	0.0523433	0.387602	-0.0617348
X1.4.beta.D.Xylan	0.94231	2.26648	1.12133	1.27486	0.91454	1.663	2.03259	0.538929	0.166715	1.11986	1.09337	0.318545	0.31699	1.37069	0.545255	0.260752	0.372174	0.0799923	0.442351	0.642488	0.171101	0.639641	0.47372	1.23747	0.559346	0.866738	1.33419	1.32652	0.523767	0.776163	-0.444491	0.383561	0.725069	0.776909	-0.0542791	0.185657	0.438281	0.132082	0.363348	1.13443	0.290555	0.99758	0.65808	0.634283	-0.0461736	0.341919	0.817423	0.217791	0.325844
UDP.N.acetyl.D.glucosamine	0.030537	-0.0606729	1.0674	-0.144215	2.65961	6.172	0.402551	0.143232	0.414783	1.19415	0.911709	0.946501	0.48367	0.557761	0.673009	0.392838	-0.0398712	-0.233404	0.408678	6.02637	-0.353685	-0.286002	0.139401	-0.326846	2.17141	4.95897	0.118973	-0.352688	-0.204896	0.443009	0.221108	1.0947	0.153422	0.103565	0.461821	-0.52357	-0.292777	-0.317637	-0.152355	4.73616	-0.327495	-0.384684	0.38053	-0.453847	1.21663	3.98651	0.0116302	-0.610493	0.0447087
CMP.N.acetylneuraminate	1.21764	1.90961	1.87516	1.40615	1.39943	1.28843	2.56255	1.98714	1.77991	2.20007	2.17583	0.902591	1.61187	1.57516	1.56793	2.26042	1.40257	0.976241	0.865189	1.36131	-0.118623	0.444706	0.467724	0.363845	0.626856	0.638069	0.58638	0.856865	0.0554134	0.780874	0.423646	0.540971	1.50399	0.538122	0.482672	-0.175529	0.462257	0.352439	-0.119595	0.562653	-0.401835	0.070727	0.466473	-0.0161748	-0.504807	0.0275762	0.641576	0.420252	0.34844
Asymmetric.dimethyl.arginine	-0.089769	3.42532	0.125554	1.04416	1.689	0.549965	-0.312865	4.78031	0.288461	0.260754	-0.52108	0.670893	-0.392594	1.22402	1.04171	-0.202345	0.733237	0.252211	-0.38039	0.909754	-0.328287	1.66545	-0.318837	0.13727	1.19674	0.30223	0.236593	2.95267	-0.343608	0.222774	-0.585435	-0.533973	-0.588623	-0.0134251	0.909822	-0.713807	0.372658	-0.223926	-0.531457	-0.0264915	-0.709313	3.31455	0.0248904	1.08398	1.64501	0.218653	0.658955	2.50837	-0.0945687
Carnosine	1.72963	1.1978	-0.180196	2.23783	0.419773	0.9932	2.69636	2.22948	2.51663	0.737474	0.706266	1.81165	2.34582	1.66565	2.29468	1.1978	0.654363	0.895185	1.04379	0.818729	1.62078	1.08493	1.10567	1.96075	-0.325199	0.955569	1.40695	0.0814435	0.0634038	1.36316	0.823143	1.2574	0.951163	0.215734	1.19312	0.548824	0.886178	-0.0547725	0.424039	0.297338	0.384126	1.80019	-0.069268	1.51856	-0.205839	1.07369	1.99079	-0.0644913	0.827283
Creatine	0.49595	1.09077	0.0959923	0.330096	0.677065	-0.889467	-0.285314	0.646434	0.0119769	0.448304	0.291209	0.441766	-0.0787679	0.302215	-0.224712	-0.477163	0.130119	0.367898	0.261347	0.0527215	-0.152891	0.890049	0.408471	0.473101	0.906409	-0.774691	-0.178058	0.330503	-0.399529	0.671409	0.31102	0.0284845	0.705982	-0.359934	-0.136326	-0.345643	-0.296251	0.362294	-0.458285	0.116868	0.0543739	0.182507	0.666904	0.919257	0.440395	-0.356946	-0.186713	0.713589	0.0100108
Creatinine	0.194031	1.5659	-0.0412308	5.64686e-05	0.0320414	0.117207	1.23844	1.886	0.279234	0.602093	0.236977	0.920271	1.96662	2.238	1.7867	1.39631	0.082204	4.07792	3.01547	1.00473	-0.489643	0.311441	-0.896006	-1.37435	0.166705	-0.778812	-0.215991	0.460573	-0.91011	-0.358954	-0.6708	0.425366	0.922685	0.208142	0.381948	1.36199	-0.21898	2.20641	0.463262	0.0635301	-1.03072	-0.709217	-0.712202	-0.965836	-0.529011	-0.468672	-0.585066	-0.0180616	-0.654764
Guanidinoacetate	1.3224	-0.413584	0.803011	-0.833416	1.50749	1.15873	0.148563	-0.196842	-0.271702	0.345316	0.0304183	-0.140616	-0.410369	-0.820975	-0.191527	-0.850153	-0.91082	0.543657	-0.0373052	0.0652981	1.47144	-0.827816	0.846392	-0.229772	1.85605	1.19873	0.442544	0.988402	0.218282	1.65362	1.43437	-0.212835	-0.458156	-0.818228	-0.0929894	-0.363418	-1.22994	0.0911291	-0.54211	0.859519	0.481148	-0.825351	1.92983	0.258849	2.23741	1.63647	0.632949	0.643341	0.167431
trans.4.Hydroxy.L.proline	1.80106	0.691604	0.0830735	0.145417	1.21067	0.50094	-0.0282719	0.399566	0.653303	1.48311	-0.56293	1.25296	0.871387	-0.330923	0.602387	0.90756	-0.0408621	0.0706462	0.699046	0.143062	0.585512	0.15585	-0.395878	-0.0628319	1.4306	0.369754	0.860072	0.627378	-0.0378235	1.47731	0.0603298	1.17253	0.269264	-0.507796	0.038233	1.01753	0.386499	-0.15901	0.120291	0.600103	0.437181	0.223002	-0.0145869	-0.394842	1.19227	0.762556	0.776983	-0.00861576	0.0212172
Pantothenol	-1.17899	-1.03213	-1.36521	-0.839854	-1.31529	-1.19051	-1.25037	-1.2303	-1.19638	-1.12056	-1.42818	-1.34477	-1.32919	-1.17749	-1.39733	-1.11723	-1.29781	-1.1463	-1.14235	-1.2589	-1.02124	-0.580451	-0.964172	-0.217808	-0.761562	-0.879575	-0.904793	-0.739465	-0.711846	-0.566135	-0.687271	-0.716437	-0.859029	-0.495438	-0.797272	-0.480719	-0.857878	-1.07479	-0.934919	-0.852512	-0.519698	-0.594507	-0.437928	0.251877	-0.532755	-0.680927	0.167091	-0.447391	-0.812996
Pantetheine	0.0388716	-0.00409599	-0.899143	-0.898806	0.240389	-0.499277	-0.33589	-0.584967	-0.580024	-0.0932385	-0.647269	-0.0377844	0.117997	-0.467512	-0.898862	-0.310285	-0.612651	1.0305	-0.436006	0.071203	-0.104693	-0.8992	-0.592104	-0.269833	-0.188542	-0.461984	-0.899067	0.032468	-0.899927	-0.21634	-0.899989	-0.899042	-0.244794	-0.899366	-0.899238	-0.899418	-0.60198	0.104946	-0.0543642	-0.899578	0.523648	0.179687	-0.465672	-0.899324	0.408091	-0.443613	0.2477	-0.116162	-0.152298
Taurine	0.578411	0.0142022	0.535023	1.24633	0.777649	0.800978	0.68861	0.498385	0.473712	1.11257	0.435952	0.680324	-0.0386858	0.910164	0.585197	-0.543707	0.841784	0.608392	0.34729	1.10079	-0.300761	-0.286901	0.357948	0.44914	0.291461	0.567454	-0.0405868	0.0267721	0.144829	0.294946	0.0992909	0.417119	-0.0996415	0.175633	-0.175249	-0.774042	0.251282	0.186125	-0.0439711	0.584117	-0.184626	0.115211	0.16964	0.582532	-0.384309	0.0755481	-0.191255	-0.0563087	0.0359775
L.Methionine.S.oxide	0.662885	0.114208	0.732102	0.974445	2.16267	1.79	1.0079	0.377826	0.533816	0.486292	0.976431	0.679382	1.06187	0.397559	0.124288	1.51102	1.88346	0.131607	1.24497	1.47685	0.313861	-0.465191	-0.935146	-0.413326	0.494476	-0.351505	-0.599866	-0.389369	-0.452319	-0.0195879	-0.9302	-0.366991	-0.833703	-0.482172	-0.754597	-0.228197	-0.290441	-0.396161	0.0783352	-0.206112	-0.219661	-0.487386	-0.911001	-0.855809	-0.0655003	-0.673785	-0.543818	-0.735823	-0.889044
X5.Hydroxyindoleacetate	0.456817	-0.769359	0.582227	-0.611235	1.10255	-0.0591465	1.05075	-1.53472	-0.30271	0.090775	0.273992	0.494399	1.32764	1.02274	-0.133571	0.684408	-0.875106	1.90407	3.16513	0.46071	-0.982868	-0.38958	-0.905171	-0.621083	-0.564542	-0.797458	-1.26931	-1.14292	-0.739885	-1.40691	-0.364409	-0.0129528	-1.67769	-0.352014	-0.0335682	0.376961	-0.708317	0.345918	3.3666	-0.0881714	0.07807	-0.599232	-1.17978	-1.37733	0.511488	-0.979037	-0.648059	-1.2333	-0.486972
X3.Methyldioxyindole	-0.346299	-0.131681	-0.12659	-0.0627605	-0.53937	-0.277931	0.841678	-0.0941616	-1.41357	-0.445359	0.823778	-0.296608	0.677993	0.895528	-0.574311	-0.14533	0.569787	2.54883	0.447687	0.21009	-0.411832	-0.457733	-0.299169	-0.586699	-0.328296	-0.418532	0.121763	-0.0319469	-1.57549	-0.738868	-0.41479	-0.07568	-0.782756	0.165851	-0.574367	-0.64664	0.525172	1.25581	0.50109	-0.125975	-0.519813	-0.760178	0.0365383	-0.597817	-0.779129	-0.180555	0.598287	0.00729033	-1.50166
Indole	-0.767175	0.224629	-0.729873	-0.523824	-0.133644	-0.148794	-1.08926	-0.485613	-0.867183	-0.922085	0.0878709	-0.451143	-0.287781	-0.765276	-0.0627603	0.571844	-0.697299	0.697947	0.173723	0.213384	-0.547318	-0.905586	-1.00433	-1.21933	-0.622118	0.0498868	-0.0815216	-0.736003	-0.249229	0.128795	-1.35399	-0.128182	-0.360203	-0.187118	0.243967	-0.784464	-0.476047	-0.56963	-0.137053	-0.0185533	-0.803326	-1.04322	-0.75623	-1.009	-0.225847	0.273941	0.478125	-0.526122	-0.342707
Kynurenic.acid	-0.612854	-0.603795	-0.614386	-0.607589	-0.609021	-0.609997	-0.607562	-0.616737	-0.617394	-0.614137	-0.6183	-0.617174	-0.61175	-0.609124	-0.615845	-0.605352	-0.6218	-0.610165	-0.609785	-0.617862	-0.504359	-0.575191	-0.569396	-0.520112	-0.497609	-0.542716	-0.454818	-0.547708	-0.536754	-0.533971	-0.510864	-0.390405	-0.526226	-0.388846	-0.460962	-0.334948	-0.367125	-0.425059	-0.466456	-0.492701	-0.0511367	-0.390806	-0.153116	-0.312602	-0.151633	-0.279892	-0.123426	-0.322028	-0.340808
g.Oxalo.crotonate	-0.776026	-0.768656	-0.774287	-0.766499	-0.768842	-0.774115	-0.771905	-0.770266	-0.759567	-0.769477	-0.77449	-0.758839	-0.772233	-0.767167	-0.773865	-0.767601	-0.764499	-0.747897	-0.760282	-0.770823	-0.697287	-0.650055	-0.709146	-0.727552	-0.716955	-0.715641	-0.699331	-0.732343	-0.678713	-0.707308	-0.722928	-0.643184	-0.67678	-0.709767	-0.696876	-0.705038	-0.698292	-0.693603	-0.69527	-0.697495	-0.621544	-0.617251	-0.670485	-0.545867	-0.686967	-0.622816	-0.531383	-0.600348	-0.571634
X2.Aminomuconate	0.709074	1.48942	0.986226	0.821034	0.698646	1.58472	1.37598	1.18781	0.883664	1.53566	0.540026	0.29935	1.31132	1.05433	0.650341	0.535743	0.403576	0.497127	0.69319	1.43482	0.277271	0.58979	0.339962	0.972738	0.651382	0.365495	0.816087	0.549998	0.285257	0.989483	-0.170457	0.26975	0.361873	0.708774	0.0976044	0.124086	0.279348	1.07228	-0.114505	0.38322	0.404075	1.07127	0.753459	0.589596	-0.18216	0.764949	0.721463	0.107462	0.0964014
sn.glycero.3.Phosphoethanolamine	0.895634	3.05005	2.47367	1.47111	3.02141	1.2719	0.886221	1.89097	0.88427	-0.283097	3.37028	-0.31552	1.19976	2.66329	4.46926	0.816951	-0.300164	0.366057	0.507762	1.3635	0.681227	1.1121	0.890044	-0.334724	1.27763	0.909055	0.54738	-0.0967442	-0.229158	-0.296025	0.899115	-0.519036	-0.178213	0.0989619	0.284397	-1.06594	-0.791415	0.000321307	-0.485938	0.294867	-1.13597	0.204507	-0.260504	-0.531579	-0.574011	-0.257443	-0.285562	-0.0497889	-0.376855
Glycerol.3.phosphate	-0.0773553	3.15925	2.67756	0.892948	1.49509	0.0340621	-0.177981	-0.0185478	1.72423	0.983855	2.43922	1.95716	1.39484	0.464303	3.39646	3.08656	1.29801	1.89581	0.720814	0.819307	-0.619859	0.79613	0.920539	-0.045834	0.444845	-0.463476	-0.557237	-0.660784	-0.285489	-0.45719	1.66308	0.207752	0.186043	-0.336571	0.81556	-0.0259652	-0.253407	-0.151648	-0.153036	-0.215731	-0.584807	0.573935	0.68918	-0.431938	0.165714	-0.474726	-0.587026	-0.604846	-0.108896
N.Methylethanolamine.phosphate	-0.126376	-0.577839	-0.63098	-0.61915	-0.258099	0.184211	-0.440687	-0.124991	-0.0843431	0.578094	-0.466945	-0.343037	0.354766	-0.0671875	0.197946	-0.422494	0.379039	-0.55316	-0.45975	0.667093	-0.620377	-0.945917	-0.666584	-0.617696	-0.137685	0.389161	-0.137699	-0.512566	0.109358	0.00574502	-0.952685	-1.19727	-0.689187	-0.241993	-0.633538	0.00033115	-0.072166	-0.190667	-0.0493972	-0.15631	-0.870493	-1.11225	0.0412193	-0.615643	0.238348	-0.785899	0.0835677	0.147453	-0.788777
Sphingosine	-1.24752	-1.20416	-1.15395	-1.27072	-1.34984	-1.3109	-1.3929	-1.21278	-1.34191	-1.30032	-1.17006	-1.18366	-1.16097	-1.3423	-1.09526	-1.26507	-1.24374	-0.860996	-1.0366	-1.28895	-0.828321	-0.787275	-1.03278	-0.817108	-0.849822	-0.887074	-0.946415	-1.03948	-0.933664	-0.856227	-1.09423	-0.845605	-0.648172	-0.984453	-0.543372	-0.954317	-0.753829	-0.991946	-0.974479	-0.796622	0.22194	-0.442307	-0.690773	0.10026	-0.68162	-0.587134	-0.144266	-0.408901	-0.323542
Sphingosine.1.phosphate	-0.740015	-0.0489222	0.0562943	0.275603	0.276481	0.0365635	0.38423	-1.19226	-0.839615	-1.30153	-0.0592284	0.0895691	0.317	0.756903	-0.429737	0.284747	-0.281703	0.195805	0.133846	0.118462	0.399888	-0.574107	-1.45713	0.217541	-0.070039	-0.0665105	0.21506	0.135227	-0.00315233	-0.168167	-1.29068	0.132626	-1.49029	0.300322	0.276943	0.274237	0.253837	0.206591	-0.101688	0.150718	-0.275449	-1.48862	0.0160053	-0.447404	-0.399837	0.14769	0.260603	-0.16397	-0.433125
Choline	-0.11586	-0.931485	2.66164	-0.4082	0.194176	-0.46885	-0.501899	-0.419296	0.778761	-0.4094	3.04798	-0.190018	0.448092	-0.480537	0.457115	-0.588757	-0.531017	0.357834	-0.167796	1.17824	0.445301	0.276573	2.55227	-0.0303825	0.326862	0.343154	0.495768	0.402253	0.447224	0.363668	3.7171	0.0710185	0.832197	-0.0658696	1.9936	0.286952	-0.248903	-0.543744	-0.230878	0.927054	0.138957	1.47435	5.01944	-0.142527	2.31168	0.473688	0.641309	0.81122	0.955943
L.Carnitine	0.551818	-0.412942	-0.386444	-0.944163	-0.252901	-0.667832	-1.59553	1.14695	0.689637	-1.39863	-0.0956537	-0.0425916	0.221401	-0.18795	0.270123	-1.2014	-0.297497	-0.635171	0.0679303	-0.265068	0.241682	-0.134218	0.112331	-0.579148	-0.00753294	-0.444512	-1.56092	0.422225	0.281308	-0.857204	0.209059	-0.22065	-0.0601575	-0.180069	-0.308111	-0.559474	-0.632667	-0.588817	-0.525567	-0.676853	0.0853061	0.651778	0.395781	-0.277494	0.319507	0.332454	-1.35546	0.40173	0.0667677
Propanoyl.carnitine	0.0176122	0.828069	2.15124	-0.216787	0.00525108	0.278687	-0.55072	1.99172	2.10402	-0.320853	1.16191	-0.372466	0.581038	1.12168	-0.971733	-0.809172	0.971262	-0.796689	-0.616092	0.45031	-0.406156	0.903702	2.64283	0.209804	-0.452936	0.164568	-0.239959	0.824754	1.79489	0.0301577	1.05147	-0.237926	0.906749	0.701459	-0.675086	-1.20902	0.743072	-0.872859	-0.31407	0.622019	-0.252667	0.153311	3.00422	-0.0215772	0.298445	0.360411	-0.0749526	0.793911	2.81891
Hydroxypropionylcarnitine	0.724678	1.02553	-0.468641	1.46912	0.107631	0.0915229	0.984633	2.12197	0.589327	1.84648	0.0238271	-0.483669	-0.0381644	2.05967	0.98197	1.00242	1.1403	-0.673542	0.923384	-0.246377	-0.525741	-1.02807	-1.12764	-0.392942	-0.906487	-0.607904	-0.62089	-1.07537	-1.15695	-0.734245	-1.85552	-1.51627	-0.977375	0.786463	-1.42995	-0.885986	-1.33078	-1.1139	-0.841477	-1.33171	-0.728046	-0.35788	-1.20389	-0.150063	-0.0158754	-0.429989	0.10927	-0.984453	-0.450228
Methylmalonylcarnitine	0.994612	0.551103	-0.447405	-0.137751	0.824011	0.765989	-1.22777	0.426945	-0.151943	-0.550353	-0.745347	-0.310596	-0.468684	0.195953	0.495847	-0.384081	1.92599	-1.07657	-0.761817	0.237732	0.230482	0.33246	0.10332	-0.640327	-0.258284	-0.428417	-1.17022	-0.28967	-0.750212	-0.801401	-1.12502	-0.0778249	-0.395089	0.0476076	0.590189	-0.978116	0.341875	-1.43221	-0.38914	-0.312371	0.396217	1.70429	-0.0357146	-0.906425	0.334898	0.0738761	-1.03092	-0.421818	-0.193426
Butyrylcarnitine	-0.146875	0.938202	1.48622	-0.228367	-0.325777	0.66202	0.00285796	0.802149	1.53102	0.305316	1.23085	-0.0836027	1.58772	0.164278	-0.158633	-0.517337	0.962105	-0.45951	0.125509	0.72361	-0.511969	0.987282	1.58537	-0.22652	-0.30502	0.402727	-0.101195	0.0576964	0.817283	-0.272543	0.465652	-0.182051	1.79212	0.0896868	-0.390461	-0.480376	0.141703	-0.332883	-0.197327	0.184757	-0.381433	1.99725	0.694248	-0.244257	-0.264501	0.363709	-0.0162029	-0.0418666	1.38134
Tiglylcarnitine	0.10866	-0.22802	-0.486469	0.419099	0.156052	-0.978853	-0.848216	0.691875	1.7444	0.333621	-0.93057	0.186162	-0.183626	3.92714	-0.328655	0.426273	0.32955	3.33145	-1.0079	0.0365626	0.128103	-0.566495	0.0454473	-0.35651	0.625922	-0.62308	-0.70479	-0.105845	-0.627794	-0.905898	-0.427641	-0.356675	0.217709	0.166665	-0.00415787	-0.951012	0.363346	0.303231	-0.488851	-0.0842808	-0.269223	1.36823	-0.411798	0.166527	-0.773738	0.245516	-0.560749	-1.4605	0.579272
Valerylcarnitine	0.0324395	0.770194	0.86887	0.0773866	-0.0515212	0.385481	-0.299401	0.540925	0.966789	0.100812	0.870633	-0.222542	0.976456	0.159156	-0.231801	-0.25262	0.203522	-0.206729	-0.247353	0.160741	-0.270968	0.162325	1.07774	0.0395445	-0.026765	0.0816297	-0.279491	0.0762366	0.733437	0.039147	0.404926	-0.0312565	0.637699	0.0454754	-0.420861	-0.334252	0.068424	-0.298682	-0.283126	-0.195971	-0.218046	0.336238	0.355518	0.147809	-0.0342334	-0.00358382	-0.148718	0.205207	1.07932
Hydroxyisovaleroyl.carnitine	2.77696	4.01768	0.610636	1.13924	-0.261708	0.115455	-0.596794	1.46568	1.41796	-1.14967	-0.221798	0.699323	-1.52653	0.645317	-1.24155	-0.726824	0.615981	-0.874787	-0.149023	0.758272	0.0432429	2.57599	0.701632	1.46594	-1.66867	-0.959095	-0.17206	0.123481	-0.122404	-0.286708	-0.0636888	-0.616243	-0.925462	0.848948	-1.78202	-1.81359	-0.468726	-0.130315	-0.767716	0.115238	1.35317	0.805198	0.469422	1.71151	-0.648229	-0.529114	1.03123	0.494351	1.44497
Methylglutarylcarnitine	0.0536419	0.310307	-0.303882	-0.0381286	-0.405964	0.0814886	-0.30194	-0.59969	-0.700566	-0.341535	-1.27842	-1.38464	-1.34514	-0.773038	-1.30505	-1.44082	-1.41739	-1.20524	-1.22645	-1.33068	-0.386655	-0.069034	-0.478988	0.260923	-0.0169911	-0.182905	0.179557	-0.444015	-0.57222	-0.133473	-0.901905	-0.925046	-0.792158	-0.112624	-1.08439	-0.114945	-0.367663	-0.919853	-0.320146	-0.928447	-0.134029	-0.69998	-0.41035	0.712598	-0.398103	-0.0739272	-0.183607	-0.679392	-0.58188
Hexanoylcarnitine	0.385243	0.906252	2.09472	0.171591	0.13288	0.739568	0.403923	1.40895	3.25295	0.442349	1.945	-0.432283	1.17697	0.265946	0.0751242	-0.306726	0.43614	-0.0810401	0.602586	0.538765	0.270792	0.228978	3.17268	0.571459	0.3132	1.08944	0.266259	1.58324	6.22132	0.484263	3.92795	-0.176476	2.53014	0.193058	0.159851	-0.260174	0.56406	0.261437	1.26688	0.888992	1.12887	-0.227697	3.94652	0.614676	0.147521	1.37491	0.296334	1.92845	8.17671
Pimelylcarnitine	0.647658	0.551478	0.142618	0.779855	0.905275	0.999383	1.52566	1.19629	-0.362572	0.830979	-0.736469	-1.11702	-1.00389	-0.16338	-1.12187	-0.677967	-0.736575	-0.976245	-0.849853	-1.17214	-0.170152	0.321108	-0.306771	0.424606	0.11737	0.337283	-0.0561874	0.17118	-0.53332	-0.0488446	-1.03681	-0.987916	-0.710659	-0.321175	-0.695039	-0.197563	-0.436262	-1.01787	0.574671	-0.775448	0.0685006	-0.0353405	-0.0732121	1.664	-0.28763	0.541321	0.214131	0.367898	-0.331315
Hydroxyhexanoyl.carnitine	-0.212925	-0.0365904	-0.446452	0.08785	-0.503293	-0.294959	0.0399255	-0.385504	-0.0259562	-0.151268	-0.744028	-0.729277	-0.491915	-0.20015	-0.59243	-0.38441	-0.637604	-0.567697	-0.50337	-0.646306	-0.307947	-0.158292	-0.222428	-0.0444469	-0.0337085	-0.100725	-0.15506	-0.251168	-0.326417	0.00503204	-0.350746	-0.0760232	-0.186165	0.34553	-0.472986	0.0626555	-0.117823	-0.211842	-0.314364	-0.375745	-0.0542306	0.358048	0.0576802	-0.0189617	0.077119	-0.0143938	0.152943	-0.198341	-0.186472
Octanoylcarnitine	-0.233587	0.343301	1.43689	-0.242369	-0.246067	0.0127271	0.4459	0.948029	4.56429	-0.495217	0.947722	-0.656337	1.29463	0.441554	0.0161464	-0.0658775	-0.548506	0.394732	0.136859	0.550698	0.0444735	-0.0621201	1.51913	0.170058	-0.116356	0.619826	0.302376	1.71213	4.17462	-0.134103	3.35944	-0.250183	2.07729	0.815922	0.203403	0.271082	-0.0136736	0.602715	0.746936	1.12588	1.93326	-0.503323	3.24758	0.148275	0.84716	0.825412	0.736341	1.44146	5.81691
Dimethylheptanoyl.carnitine	-0.506941	-0.483127	-0.56196	-0.235943	-0.445408	-0.225801	-0.170868	-0.395023	-0.368979	-0.550227	-0.484051	-0.693708	-0.324112	-0.62625	-0.394369	-0.361434	-0.400533	-0.437318	-0.153418	-0.490244	-0.362471	-0.481316	1.07734	-0.656314	-0.167851	0.0672179	-0.298753	-0.538309	1.22739	-0.30076	0.269285	-0.395312	-0.299231	-0.0632281	-0.538247	-0.492541	-0.365367	-0.493281	-0.312163	-0.526929	-0.132855	-0.415741	0.269511	-0.485087	-0.259613	-0.361007	0.171113	-0.015449	2.6445
Decanoylcarnitine	-0.517744	0.369555	1.09342	-0.124517	0.372822	0.175094	0.16376	0.908817	1.68345	-0.34324	1.56384	-0.0995626	0.266067	0.74744	0.31187	1.14293	0.775272	1.27764	0.342117	-0.0362182	-0.537179	-0.294561	0.885444	-0.441023	0.443113	0.592073	-0.376618	0.789783	3.62432	-0.229356	1.75761	-0.458625	2.02308	0.272543	0.44811	1.32367	-0.360939	0.890623	0.567687	-0.0847943	-0.319721	-0.288715	1.0469	-0.841326	-0.239923	0.111358	-0.376305	0.846087	1.14609
Hydroxydecanoyl.carnitine	-0.664351	-0.652284	-0.709181	-0.488594	-0.775224	-0.281563	0.269212	-0.504855	-0.00783779	-0.553661	-0.582037	-0.674576	-0.51628	-0.47424	-0.592785	-0.49443	-0.742535	-0.415258	-0.918429	-0.682675	-0.797703	-0.710725	-1.08685	-0.513856	-0.593726	-0.684213	-0.669434	-0.912837	-0.234571	-0.76015	-0.994731	-0.608896	-1.17896	-0.63612	-0.980278	-0.463361	-0.824858	-0.591558	-0.667755	-1.07402	-0.644127	-1.10249	-0.622209	-0.555407	-0.357468	-0.690612	-0.67123	-0.916664	-0.348418
Dimethylnonanoyl.carnitine	-0.386458	-0.385272	-0.389507	-0.394233	-0.392968	-0.403745	-0.394031	-0.388491	-0.38876	-0.383148	-0.398105	-0.397171	-0.39886	-0.387114	-0.396812	-0.39334	-0.390042	-0.397231	-0.396357	-0.403986	-0.272658	-0.271553	-0.249932	-0.22954	-0.255529	-0.399201	-0.210449	-0.3203	-0.301138	-0.278868	-0.267656	-0.274847	-0.241933	-0.165344	-0.262325	-0.257619	-0.229137	-0.20972	-0.269813	-0.402095	-0.175108	-0.169967	-0.130647	-0.188682	-0.120853	-0.399127	-0.125965	-0.150626	-0.117675
Hydroxyundecanoyl.carnitine	-0.3966	-0.205886	-0.425586	-0.2979	-0.415588	-0.208075	-0.348067	-0.355199	-0.275716	-0.389234	-0.55329	-0.480471	-0.428458	-0.289648	-0.430634	-0.38782	-0.3934	-0.503733	-0.421309	-0.480519	-0.352114	-0.171167	-0.247054	-0.283773	-0.300275	-0.165639	-0.202475	-0.364128	-0.376873	-0.327812	-0.386866	-0.351161	-0.213636	-0.111229	-0.301255	-0.228756	-0.423993	-0.314896	-0.348364	-0.380257	-0.151921	0.0866051	0.0150024	0.0985267	-0.132699	-0.0986501	0.00645931	-0.170774	-0.153418
Hydroxydodecanoyl.carnitine	-0.0672224	0.0666095	1.63008	1.39051	0.344	0.227891	2.33422	-0.785358	-0.692699	0.0145673	-0.0501687	-0.63808	-0.457774	1.21704	-1.26698	1.00257	0.254479	-0.854195	-0.1357	-0.504459	-0.747782	-0.4049	-0.69341	-0.0197926	0.396138	0.352206	-0.00782491	-0.864682	-0.141913	0.273706	-1.19752	-0.479609	0.286069	-0.0197926	-0.558178	0.7666	-0.746742	-0.274302	0.124242	-1.11438	-0.262919	-0.307495	-0.323043	-0.388084	-0.894969	0.19003	0.283161	-0.176544	-0.0543213
Hydroxytridecanoyl.carnitine	-0.75956	-0.422416	-0.200331	0.0322752	-0.287532	-0.529418	-0.261902	-0.756191	-0.74099	-0.463515	-0.719984	-0.564118	-0.516601	-0.695064	-0.695289	-0.316481	-0.757044	-0.657177	-0.440378	-0.724265	-0.717292	-0.69164	-0.807891	-0.546699	-0.612579	-0.634342	-0.797791	-0.700056	-0.469297	-0.626864	-0.940586	-0.623141	-0.913629	-0.583951	-0.781611	-0.442365	-0.964806	-0.756092	-0.593013	-0.648604	-0.700007	-0.598776	-0.566891	-0.583367	-0.807266	-0.698135	-0.688567	-0.81317	-0.717365
Tetradecenoylcarnitine	-0.113574	-0.104986	-0.413351	-0.0993296	-0.768814	-0.40116	-0.502676	-0.406844	-0.207287	-0.124744	-0.330043	-0.350559	-0.705512	-0.585503	-0.235603	-0.675558	-0.131916	0.303949	-0.43605	-0.511845	-0.611032	-0.296923	-0.0579724	0.189128	-0.523781	-0.151855	-0.633642	-0.553332	-0.588062	-0.542262	-0.445315	-0.52371	0.0224718	-0.664031	-0.0209663	-0.128771	-0.110581	-0.64061	-0.516586	-0.579115	-0.271281	-0.103829	-0.778707	-0.298208	-0.290275	-0.65865	-0.412998	13.6233	-0.0420496
Tetradecanoylcarnitine	-1.00164	-0.789598	-0.813292	-0.886924	-0.923125	-0.877784	-0.956021	-0.907902	-0.816135	-0.958954	-0.727348	-0.707188	-0.880014	-0.891641	-0.784435	-0.741196	-0.575	-0.787193	-0.875006	-0.851221	-0.570242	-0.630896	-0.770389	-0.237715	-0.47975	-0.384564	-0.474984	-0.62722	-0.554529	-0.606547	-0.741647	-0.474463	-0.61122	-0.420378	-0.693566	-0.6959	-0.387116	-0.620045	-0.276667	-0.369568	0.121707	-0.498891	-0.456709	0.558895	0.0557737	-0.207114	0.103055	-0.0355457	0.182874
Hydroxytetradecanoyl.carnitine	-0.377976	-0.377457	-0.315695	-0.329174	-0.381913	-0.334339	-0.337304	-0.393695	-0.349204	-0.390245	-0.36097	-0.374551	-0.372283	-0.359344	-0.384345	-0.367344	-0.359847	-0.320758	-0.375013	-0.389342	-0.368937	-0.423564	-0.348409	-0.322742	-0.365573	-0.403694	-0.369377	-0.385514	-0.327717	-0.363151	-0.396549	-0.37421	-0.379218	-0.388868	-0.355627	-0.349471	-0.391802	-0.386488	-0.365059	-0.337537	-0.382023	-0.41297	-0.377616	-0.379746	-0.383863	-0.385713	-0.384417	-0.354386	-0.366764
Pentadecanoylcarnitine	-0.809414	-0.759084	-0.82111	-0.806764	-0.823931	-0.77936	-0.859424	-0.807241	-0.826508	-0.803381	-0.794908	-0.786219	-0.809674	-0.765241	-0.823227	-0.775566	-0.760137	-0.796466	-0.795035	-0.748122	-0.00157532	-0.486177	-0.647898	0.210726	-0.131603	-0.065709	0.157135	-0.336602	-0.434128	0.0257057	-0.685311	-0.398235	-0.234645	0.362106	-0.492818	-0.665297	-0.163522	-0.285587	0.0450647	-0.0336198	0.784692	-0.105644	-0.144182	1.20865	0.183125	0.685543	0.700072	0.560195	0.381045
Hexadecadienoylcarnitine	-0.809734	-0.0976354	-0.433097	-0.415397	-0.447277	-0.595453	-0.720113	-0.352199	-0.33231	-0.877341	0.127627	-0.14617	-0.674655	-0.53278	-0.362512	0.118035	-0.395639	-0.17482	-0.644224	-0.274072	-0.763319	-0.465093	-0.0906883	-0.658312	-0.483214	-0.454669	-0.74305	-0.395706	0.0491494	-0.689012	-0.407964	-0.497222	-0.452886	-0.385995	-0.736615	-0.521487	-0.45044	-0.323057	-0.52252	-0.390946	-0.485553	-0.584825	0.925358	-0.338199	-0.588786	-0.262928	-0.695512	0.534157	0.066017
Hexadecenoyl.carnitine	-0.65818	-0.254572	-0.328592	-0.455769	-0.621049	-0.28072	-0.696338	-0.37089	-0.419779	-0.685085	-0.166417	-0.145129	-0.465996	-0.450143	-0.0472858	-0.215432	0.41693	-0.409558	-0.488187	-0.137964	-0.486854	-0.363414	-0.389745	-0.156743	-0.570168	-0.0068919	-0.632829	-0.255289	0.0482108	-0.415017	-0.333694	-0.0869585	-0.283994	-0.375015	-0.290595	-0.340605	0.293597	-0.329808	-0.325044	0.0345476	0.0510269	-0.359823	0.575511	0.429725	-0.319119	0.121586	-0.52199	0.827197	0.373018
Palmitoylcarnitine	-0.193238	-0.190681	-0.214473	-0.190662	-0.218562	-0.185646	-0.206621	-0.199474	-0.200076	-0.214788	-0.21309	-0.174889	-0.190539	-0.199808	-0.185654	-0.209417	-0.167241	-0.190574	-0.191834	-0.174247	-0.196613	-0.191481	-0.21812	-0.188219	-0.218385	-0.178736	-0.202167	-0.203113	-0.193251	-0.215336	-0.226082	-0.186109	-0.208908	-0.205528	-0.191288	-0.210516	-0.169258	-0.208624	-0.191354	-0.170015	-0.178533	-0.192872	-0.20523	-0.161676	-0.216124	-0.167327	-0.199097	-0.193957	-0.177325
Heptadecanoyl.carnitine	-0.330145	-0.396507	-0.595303	-0.310227	-0.557431	-0.0530802	-0.4314	-0.519981	-0.430928	-0.594498	-0.528133	-0.28379	-0.387789	-0.37919	-0.454041	-0.495476	-0.336185	-0.445155	-0.400809	-0.161427	-0.373886	-0.431056	-0.608982	-0.220096	-0.380773	-0.118258	-0.241171	-0.362372	-0.315969	-0.309165	-0.617496	-0.318039	-0.363059	-0.215376	-0.412358	-0.532843	-0.100927	-0.403199	-0.162144	-0.0593679	0.395064	-0.386192	-0.276613	0.865081	0.390764	0.211119	0.698461	0.0407445	0.0702883
Linoelaidyl.carnitine	-0.159887	-0.160074	-0.160576	-0.16175	-0.161446	-0.161011	-0.161773	-0.160983	-0.161718	-0.162799	-0.160089	-0.159054	-0.159859	-0.159208	-0.160808	-0.160577	-0.159534	-0.160571	-0.159992	-0.15852	-0.15997	-0.161032	-0.161043	-0.162011	-0.162384	-0.161513	-0.162765	-0.160892	-0.160683	-0.162308	-0.161709	-0.160316	-0.161626	-0.161138	-0.161351	-0.163276	-0.160993	-0.161854	-0.161397	-0.161314	-0.159722	-0.161783	-0.161161	-0.163427	-0.163421	-0.162147	-0.163046	-0.161443	-0.161359
Octadecenylcarnitine	-0.260391	-0.258141	-0.2641	-0.260954	-0.265215	-0.257776	-0.265202	-0.262903	-0.260852	-0.266107	-0.263268	-0.25831	-0.26235	-0.259932	-0.263547	-0.264032	-0.259674	-0.262793	-0.262898	-0.259056	-0.260486	-0.261119	-0.263132	-0.260572	-0.263656	-0.258613	-0.26385	-0.261276	-0.260232	-0.264687	-0.264815	-0.257866	-0.262564	-0.261433	-0.260101	-0.264053	-0.257312	-0.26527	-0.261529	-0.25564	-0.259406	-0.258196	-0.261101	-0.259139	-0.264546	-0.257822	-0.26283	-0.260222	-0.257
Acetylcarnitine	3.17573	0.713964	-0.0356775	1.28911	-0.343604	2.89801	-0.484822	1.55469	0.618283	0.307044	-0.474119	1.72132	0.8955	1.64928	0.324503	0.385417	1.45399	0.769628	0.933809	3.52522	1.32853	0.228862	-0.067544	0.876506	-1.21803	1.92907	-0.533622	0.985334	-0.191139	-0.191356	-0.999866	0.479507	0.773663	0.958021	0.795233	-0.710449	0.92547	-0.160995	1.15067	2.94079	1.67384	1.02504	-0.45182	0.85151	-1.13645	1.6779	-0.147847	0.501026	-0.0414544
Heptanoic.acid	-0.780533	-0.75026	-0.769276	-0.710364	-0.757132	-0.772332	-0.752188	-0.789537	-0.802988	-0.787505	-0.774278	-0.779525	-0.779491	-0.753349	-0.805236	-0.772473	-0.79756	-0.764496	-0.77546	-0.80087	-0.663821	-0.724747	-0.693204	-0.47626	-0.611393	-0.621852	-0.527581	-0.684742	-0.684627	-0.582156	-0.701557	-0.588148	-0.666399	-0.465788	-0.603027	-0.402549	-0.542667	-0.543871	-0.576521	-0.59871	-0.587101	-0.678993	-0.502019	-0.368459	-0.58594	-0.537987	-0.469512	-0.543664	-0.596237
Octanoic.acid..caprylate.	-0.860296	-0.823093	-0.842905	-0.812726	-0.843124	-0.836097	-0.829247	-0.849859	-0.850685	-0.837366	-0.843916	-0.841741	-0.835804	-0.830695	-0.858966	-0.822483	-0.858726	-0.846062	-0.853323	-0.860944	-0.744926	-0.735236	-0.627455	-0.615344	-0.682456	-0.709794	-0.659571	-0.797405	-0.727956	-0.669064	-0.727793	-0.686497	-0.635625	-0.598565	-0.705386	-0.422166	-0.652322	-0.580623	-0.696905	-0.706648	-0.646415	-0.527564	-0.566323	-0.299143	-0.588814	-0.449107	-0.478012	-0.61643	-0.667458
Nonanoic.acid..pelargonate.	-0.599324	-0.591547	-0.591532	-0.582307	-0.600799	-0.588714	-0.588297	-0.599174	-0.595245	-0.596584	-0.593923	-0.593952	-0.572136	-0.586563	-0.592726	-0.594374	-0.605526	-0.600539	-0.605303	-0.60814	-0.534408	-0.571585	-0.554547	-0.525572	-0.530775	-0.568425	-0.529231	-0.57959	-0.523861	-0.551368	-0.558904	-0.498779	-0.514546	-0.50099	-0.532662	-0.40362	-0.500489	-0.464063	-0.523624	-0.534019	-0.545435	-0.534126	-0.514195	-0.499311	-0.504522	-0.517882	-0.46593	-0.495522	-0.536359
Decanoic.acid..caprate.	-0.597023	-0.706426	-0.762763	-0.514453	-0.676069	-0.639388	-0.564404	-0.762712	-0.770213	-0.573884	-0.433376	-0.560626	-0.522127	-0.552112	-0.59691	-0.355526	-0.765872	-0.572167	-0.607387	-0.471224	-0.503891	-0.224684	-0.539164	-0.494064	-0.576509	-0.579625	-0.562282	-0.60227	-0.504574	-0.325371	-0.674449	-0.481946	-0.601929	-0.527496	-0.609074	-0.523939	-0.444772	-0.484301	-0.573865	-0.0497495	-0.601929	-0.612311	-0.408492	-0.528093	-0.636261	-0.598691	-0.554649	-0.0865406	-0.724567
Dodecanoic.acid	-0.726489	-0.644922	-0.617495	-0.511921	-0.615919	-0.692093	-0.748112	-0.745311	-0.766898	-0.876432	-0.667372	-0.52738	-0.757903	-0.783402	-0.602024	-0.568297	-0.749443	-0.535866	-0.706268	-0.683329	-0.344527	-0.202436	-0.381477	-0.0924121	-0.263706	-0.606052	-0.111412	-0.516229	-0.4261	-0.414521	-0.600883	-0.122635	-0.486646	-0.183876	-0.181884	0.337597	0.12155	0.129831	-0.403705	-0.409824	-0.292511	-0.444827	-0.224735	0.0772268	-0.225149	-0.224014	0.152174	0.0590735	-0.0509358
Tetradecanoic.acid	-1.18241	-1.17083	-1.20274	-1.1621	-1.25201	-1.16305	-1.17812	-1.13812	-1.17553	-1.18262	-1.1251	-1.14264	-1.17895	-1.20024	-1.24773	-1.09357	-1.08021	-1.16279	-1.18298	-1.27713	-0.744023	-0.578063	-0.858572	-0.39914	-0.277145	-0.324961	-0.20948	-0.901478	-0.469343	-0.717224	-0.576907	-0.291224	-0.936772	-0.144616	-0.553443	0.311679	-0.176827	-0.196797	-0.640147	-0.44071	-0.218752	-0.865846	-0.156127	0.388831	-0.114934	-0.376903	-0.0180343	-0.297909	-0.123267
Hexadecanoic.acid	-1.25093	-1.04107	-0.912303	-0.606437	-1.70582	0.122558	-0.87462	-0.854599	-0.62158	-1.24866	-0.829838	-0.689532	-1.24865	-0.983077	-1.24935	-0.432619	-1.03015	-1.01117	-0.59353	-0.932507	-1.23331	-0.999095	-0.912303	-0.790823	-0.378676	-0.719409	-0.459885	-0.975005	-0.877063	-1.0908	-0.690884	-0.60096	-0.951667	-0.045079	-0.41905	0.411954	0.118141	-0.827982	-1.49242	-0.708541	-1.00353	-0.970364	-0.48335	-0.899956	-1.36834	-1.00512	-0.893064	-1.26504	-1.06558
Octadecanoic.acid	-2.27537	-1.20066	0.0133482	-0.25948	-0.975262	-0.603096	0.640756	-2.01473	0.846663	-0.500754	1.13288	-0.298161	0.0548155	0.172108	-1.88533	0.069191	-1.46353	-0.676025	-0.785895	-0.471262	-0.94403	-1.69654	0.653991	-0.493564	-0.935609	-1.62674	0.349515	-1.28568	0.71656	-0.720797	-2.01137	0.349274	-2.16769	1.51759	-0.61015	0.432464	1.95563	-0.764422	-0.920498	0.220413	0.745615	-2.06537	-0.889582	-1.94007	-1.91863	-1.63859	-1.54995	-1.64718	0.475048
Tetradecenoic.acid	-0.626117	-0.27842	-0.384942	-0.544042	-0.594268	-0.395685	-0.571906	-0.535486	-0.463737	-0.706092	-0.184948	-0.191382	-0.321559	-0.575987	-0.25899	0.733736	-0.219754	-0.480353	-0.331525	-0.478108	-0.473325	0.0780817	-0.267566	-0.333758	-0.264668	-0.298075	-0.471768	-0.436136	-0.121914	-0.53305	-0.324755	0.0110687	-0.412704	0.20727	0.0259822	0.634693	-0.101302	-0.235206	-0.546624	-0.409664	-0.235467	-0.115167	0.176942	0.500415	0.178824	-0.0981176	-0.302944	-0.0542337	0.0122825
Hexadecenoic.acid	-0.761991	-0.566745	-0.313571	-0.665358	-0.898887	-0.350884	-0.695379	-0.393229	-0.430624	-0.788789	0.0729815	0.581959	-0.372698	-0.800256	0.264684	1.11675	0.460918	-0.512239	-0.330895	-0.205219	-0.88202	-0.64077	-0.523086	-0.781411	-0.759033	-0.404685	-0.71643	-0.534189	-0.0148791	-0.784486	-0.207828	0.658515	-0.680075	0.143407	0.269795	1.0776	0.740867	-0.39936	-0.633655	-0.433847	-0.679513	-0.688481	-0.181561	-0.629278	-0.77965	-0.489791	-0.664375	-0.506476	-0.346845
Octadecenoic.acid	-0.598646	-0.0769658	-0.0272097	-0.489458	-0.906382	-0.408644	-0.875583	-0.496174	-0.125865	-1.06487	0.425623	0.445741	-0.497657	-0.960772	0.711514	0.377572	0.00431827	-0.518708	-0.676999	0.257008	-0.604308	-0.364085	-0.0373114	-0.454575	-0.750508	-0.421336	-0.757971	-0.50421	0.635633	-0.821711	-0.0185836	0.390559	-0.588398	-0.714333	0.442132	0.723991	0.0297131	-0.550584	-0.834177	-0.0486659	-0.508652	-0.44264	0.298522	-0.401326	-0.766809	-0.499448	-0.786531	-0.33758	-0.148353
Octadecadienoic.acid	-0.512256	-0.450258	-0.291497	-0.682458	-0.673415	-0.414695	-0.699951	-0.345165	-0.222538	-0.814674	0.0980871	0.137835	-0.451608	-0.668035	-0.0621513	0.131676	-0.021429	-0.521232	-0.472455	-0.336352	-0.607574	-0.598609	-0.465516	-0.755962	-0.762891	-0.516134	-0.726289	-0.508183	0.138148	-0.699781	-0.00614059	-0.134143	-0.504574	-0.63478	-0.101241	-0.314352	-0.193823	-0.315427	-0.614917	-0.330038	-0.367678	-0.661282	-0.504517	-0.975302	-0.958784	-0.619293	-0.812327	-0.497035	-0.181988
Octadecatrienoic.acid	-0.486603	-0.47434	-0.0407372	-0.654553	-0.632682	-0.310392	-0.659609	-0.291229	-0.395397	-0.79747	0.18463	0.305696	-0.389986	-0.526909	0.202692	0.337048	0.267102	-0.328766	0.0545122	-0.271169	-0.26728	-0.477303	-0.247434	-0.797482	-0.754799	-0.54526	-0.72234	-0.364453	0.405095	-0.679668	-0.283358	-0.192264	-0.447962	-0.591077	-0.166228	-0.59825	0.0923531	-0.224236	-0.527321	-0.500536	-0.330828	-0.678862	-0.573829	-0.899326	-0.88915	-0.739469	-0.826011	-0.478267	-0.371875
Eicosatetraenoic.acid	-0.169038	-0.583324	-0.531047	-0.631555	-0.513013	-0.609698	-0.550766	-0.470129	-0.650525	-0.637079	-0.371697	-0.463697	-0.411656	-0.537861	-0.330031	-0.389788	-0.43038	-0.498819	-0.247561	-0.313547	-0.0352601	-0.424135	-0.510561	-0.652046	-0.65964	-0.643756	-0.651274	-0.572707	-0.553568	-0.560163	-0.383377	-0.483146	-0.548082	-0.561442	-0.539128	-0.6615	-0.610207	-0.521186	-0.602608	-0.537081	-0.108408	-0.535961	-0.601075	-0.668405	-0.667076	-0.656109	-0.660263	-0.632863	-0.544806
Eicosapentaenoic.acid	0.277896	-0.607077	-0.362954	-0.783345	-0.564717	-0.693316	-0.595695	-0.239164	-0.748173	-0.802255	-0.108901	-0.443785	-0.466639	-0.602493	-0.117052	-0.291728	-0.272574	-0.428183	-0.113775	-0.287968	-0.0878427	-0.402689	-0.52032	-0.839136	-0.839611	-0.811154	-0.834893	-0.652373	-0.644771	-0.679801	-0.357243	-0.637483	-0.62651	-0.683954	-0.550314	-0.861589	-0.756559	-0.600677	-0.788908	-0.740579	-0.0212334	-0.571637	-0.791599	-0.861587	-0.8406	-0.74037	-0.836231	-0.735897	-0.693631
Docosahexaenoic.acid	-0.517775	-0.673648	-0.415474	-0.823764	-0.767112	-0.717731	-0.747546	-0.4221	-0.783097	-0.762317	-0.130921	-0.197534	-0.43047	-0.444054	-0.404365	-0.132457	-0.44188	-0.222174	-0.363774	-0.442039	0.124578	-0.490017	-0.504449	-0.79328	-0.781715	-0.812283	-0.798236	-0.692536	-0.73337	-0.736371	-0.562438	-0.611153	-0.619541	-0.668226	-0.708211	-0.80683	-0.776014	-0.618835	-0.771154	-0.76613	-0.0733713	-0.588673	-0.763354	-0.789339	-0.832717	-0.770034	-0.75053	-0.766494	-0.717606
Dodecanedioic.acid	-1.02116	-0.863224	-1.0057	-1.00945	-1.03297	-1.02421	-1.02417	-1.0082	-0.972643	-0.954357	-0.893261	-0.776516	-0.996245	-1.02348	-0.944339	-0.264048	-0.920836	-0.679857	-0.982913	-1.01424	-0.781895	-0.455582	-0.520664	-0.706858	-0.636646	-0.684159	-0.490072	-0.889283	-0.794518	-0.723139	-0.591193	-0.497367	-0.39287	-0.235759	-0.538855	0.697169	-0.346698	-0.121763	-0.616488	-0.749599	-0.392331	-0.283519	0.00193389	0.415396	-0.4349	-0.190395	0.3798	-0.229557	-0.293958
X.8Z.11Z.14Z..Icosatrienoic.acid	-0.341967	-0.503234	-0.547995	-0.86274	-0.682962	-0.676832	-0.666846	-0.2338	-0.701515	-0.755707	-0.418601	-0.261029	-0.518429	-0.568816	0.00511082	0.0698631	-0.116033	-0.553485	-0.420004	-0.0433034	0.249087	-0.171194	-0.403319	-0.944181	-0.919114	-0.824131	-0.869789	-0.639732	-0.283184	-0.372632	-0.225545	-0.437143	-0.603339	-0.513518	-0.367108	-1.02057	-0.648376	-0.448799	-0.710755	-0.496659	0.407956	-0.549507	-0.583988	-1.04658	-1.02987	-0.862917	-0.967135	-0.659277	-0.0796465
X.7Z.10Z.13Z.16Z.19Z..Docosa.7.10.13.16.19.pentaenoic.acid	-0.475389	-0.669134	-0.486472	-0.72309	-0.647429	-0.711152	-0.670612	-0.371799	-0.743386	-0.697973	-0.343187	-0.256243	-0.493008	-0.459626	-0.429562	-0.297706	-0.371038	-0.377912	-0.405568	-0.443884	-0.0674921	-0.420649	-0.492435	-0.72165	-0.743129	-0.688971	-0.744596	-0.593696	-0.609447	-0.59502	-0.477729	-0.581617	-0.63796	-0.614026	-0.65632	-0.747941	-0.648454	-0.536382	-0.656978	-0.6474	-0.0461778	-0.609216	-0.646434	-0.751799	-0.752381	-0.71522	-0.713448	-0.652504	-0.545829
alhpa.tocopheronolactone	-0.896165	-0.899184	-0.91828	-0.889265	-0.903345	-0.912566	-0.901636	-0.912523	-0.915592	-0.9011	-0.92309	-0.921291	-0.919156	-0.912667	-0.922453	-0.916211	-0.918629	-0.923344	-0.912283	-0.924975	-0.74155	-0.772669	-0.711983	-0.759286	-0.718102	-0.692433	-0.687839	-0.810378	-0.746554	-0.765092	-0.640274	-0.618774	-0.601298	-0.711559	-0.598069	-0.484686	-0.629782	-0.6062	-0.761788	-0.670958	-0.626947	-0.671767	-0.595106	-0.630008	-0.602047	-0.601904	-0.507559	-0.589442	-0.61962
dihydroxy.octadecanoic.acid	-0.593361	-0.592857	-0.593646	-0.593338	-0.593569	-0.591126	-0.593653	-0.594003	-0.59393	-0.59404	-0.59435	-0.594588	-0.59473	-0.594252	-0.595627	-0.595453	-0.59565	-0.595689	-0.595612	-0.595746	-0.571831	-0.568082	-0.564125	-0.554771	-0.563693	-0.50857	-0.559054	-0.578336	-0.574395	-0.56855	-0.574114	-0.56872	-0.565803	-0.549805	-0.570243	-0.545643	-0.571793	-0.562728	-0.572612	-0.514816	-0.560531	-0.558455	-0.551571	-0.532944	-0.542575	-0.459906	-0.53825	-0.557348	-0.556007
hydroxy.dodecanedioic.acid	-0.536245	-0.529034	-0.534214	-0.530095	-0.534447	-0.532741	-0.529278	-0.525899	-0.53473	-0.529261	-0.541453	-0.540495	-0.539035	-0.537172	-0.5448	-0.543971	-0.544645	-0.544739	-0.54469	-0.545345	-0.509722	-0.499513	-0.507456	-0.477337	-0.495385	-0.487986	-0.476932	-0.496128	-0.511186	-0.498572	-0.506647	-0.489297	-0.484122	-0.454891	-0.502524	-0.447994	-0.496017	-0.484039	-0.485559	-0.490335	-0.493671	-0.474671	-0.477813	-0.45285	-0.491718	-0.470386	-0.445749	-0.465134	-0.478995
dihydroxy.hexadecanoic.acid	-0.52405	-0.523854	-0.524192	-0.523698	-0.524198	-0.523696	-0.52381	-0.523909	-0.524163	-0.523787	-0.524765	-0.524891	-0.524728	-0.524589	-0.525289	-0.52521	-0.525253	-0.525292	-0.525286	-0.525338	-0.514264	-0.514565	-0.51389	-0.508932	-0.51046	-0.504327	-0.508121	-0.518169	-0.514527	-0.511723	-0.513884	-0.51131	-0.509433	-0.506023	-0.514019	-0.503681	-0.511044	-0.510395	-0.512787	-0.506984	-0.509671	-0.508061	-0.505168	-0.496031	-0.502206	-0.492417	-0.502223	-0.50846	-0.506961
trihydroxy.octadecenoic.acid	-0.790573	-0.795991	-0.858428	-0.743841	-0.835343	-0.828992	-0.816578	-0.831192	-0.885411	-0.771552	-0.894554	-0.907063	-0.881739	-0.817663	-0.923667	-0.862228	-0.907772	-0.919272	-0.851807	-0.872191	-0.760662	-0.698689	-0.776502	-0.637955	-0.761751	-0.692186	-0.666772	-0.770969	-0.793507	-0.677112	-0.781003	-0.727466	-0.730318	-0.618792	-0.75246	-0.664464	-0.726168	-0.719892	-0.686148	-0.789973	-0.681691	-0.633981	-0.65518	-0.484817	-0.628285	-0.652315	-0.502593	-0.649247	-0.681691
tetrahydroxy.octadecanoic.acid	-0.632072	-0.628124	-0.650069	-0.628278	-0.635411	-0.576653	-0.640005	-0.644779	-0.658462	-0.635598	-0.670011	-0.669979	-0.667736	-0.648564	-0.677784	-0.672563	-0.674934	-0.668538	-0.669054	-0.645669	-0.615088	-0.624163	-0.625769	-0.592301	-0.600195	0.283832	-0.599352	-0.643079	-0.636992	-0.602057	-0.631201	-0.619988	-0.617864	-0.584346	-0.628013	-0.616866	-0.611893	-0.610053	-0.611445	0.198473	-0.588573	-0.604481	-0.563147	-0.548347	-0.576447	0.655463	-0.559284	-0.606236	-0.596635
epoxy.octadecanoic.acid	-0.58569	-0.585553	-0.586356	-0.587772	-0.588266	-0.592732	-0.586645	-0.588455	-0.587408	-0.588276	-0.589757	-0.590516	-0.591461	-0.58989	-0.592783	-0.59252	-0.592774	-0.592862	-0.592665	-0.592952	-0.469998	-0.467107	-0.487969	-0.447631	-0.427927	-0.590971	-0.434928	-0.52791	-0.473532	-0.463221	-0.501654	-0.44988	-0.452113	-0.43154	-0.484845	-0.383757	-0.457285	-0.375608	-0.480767	-0.590861	-0.450854	-0.432373	-0.389726	-0.396832	-0.42795	-0.590672	-0.339343	-0.417696	-0.429623
PE.16.0.0.0.	-0.829926	-0.804292	-0.809911	-0.79195	-0.793909	-0.818185	-0.802781	-0.776262	-0.812978	-0.792988	-0.846163	-0.849742	-0.851848	-0.845186	-0.86256	-0.861863	-0.856841	-0.861684	-0.853207	-0.854958	1.07542	0.741226	1.42587	0.499236	0.621147	0.396444	1.05776	0.394584	0.69869	0.845437	0.285067	1.09097	2.08505	0.815261	0.600695	2.03077	0.998375	0.771799	1.86889	0.879783	2.10072	1.23017	1.09467	2.55934	2.5939	1.12094	2.02334	1.49514	1.99346
PE.20.4.0.0.	0.0183105	-0.272414	0.655004	-0.147085	0.145216	0.0311284	-0.203661	-0.262921	0.212713	0.317096	-0.547632	-0.316795	-0.0391623	0.249724	-1.01181	1.02647	0.142364	0.276374	0.149231	-0.679259	0.34206	-0.704611	-1.06907	-0.492994	-0.879573	-0.879107	-0.54538	-0.977902	-0.777454	-0.553548	-1.0529	-0.884938	-1.10004	-0.706077	-0.938381	-1.28169	-0.412672	-0.790007	-0.171963	-1.1428	-0.255817	2.56298	-1.02125	-1.26124	-1.26736	-1.01193	-1.11316	-1.22208	-1.00932
PE.P.16.0.0.0.	-0.0889846	-0.407477	-0.478008	-0.674525	-0.594094	-0.288504	-0.43358	-0.178198	-0.372146	-0.143428	-0.275595	-0.365796	-0.485638	-0.507585	-0.0219948	-0.290026	-0.20721	-0.570893	-0.202354	-0.216059	-0.377673	-0.361899	-0.688592	-0.39134	-0.167973	-0.107409	-0.344413	-0.301497	-0.382991	-0.274534	-0.521605	-0.417919	-0.216763	-0.380736	-0.270388	-0.144543	0.0908577	-0.564582	-0.200828	-0.501465	0.495465	-0.32107	-0.373631	0.0246171	0.0785543	-0.118124	-0.254789	-0.140313	-0.249794
PS.18.1.0.0.	-0.611087	-0.575194	-0.81653	-0.529835	-0.41708	-0.813343	-0.641135	-0.462239	0.101745	0.12445	-0.693888	-0.809114	-0.601977	-0.770815	-0.767404	-0.328453	-0.645516	-0.851758	-0.483144	-0.405601	-0.726182	-0.80277	-0.900092	-0.562776	-0.536198	-0.729963	-0.385767	-0.589836	-0.00586892	-0.147027	-0.574038	-0.329764	-0.465825	-0.730865	-0.844397	-0.278086	-0.0852528	-0.773322	0.352616	-0.473399	0.205786	-0.285066	0.170114	-0.315583	-0.357423	0.0371507	-0.654003	-0.147725	-0.184277
HODE	-0.680042	-0.612026	-0.658089	-0.597496	-0.668914	-0.607987	-0.666871	-0.654997	-0.532974	-0.648756	-0.677855	-0.66601	-0.685133	-0.688915	-0.66382	-0.650232	-0.651998	-0.690759	-0.684758	-0.667555	-0.647001	-0.53902	-0.573971	-0.447349	-0.452764	-0.310336	-0.432478	-0.490766	-0.385214	-0.550379	-0.588863	-0.395881	-0.543281	-0.550578	-0.438345	0.962721	-0.319767	-0.51793	-0.500263	-0.441442	-0.423967	-0.397199	0.0377246	0.396521	0.231206	-0.0150784	-0.227823	-0.101505	-0.0731024
X9.S..HODE	-0.70946	-0.68723	-0.695664	-0.691324	-0.71559	-0.699866	-0.723731	-0.349171	-0.675526	-0.731357	-0.703139	-0.703016	-0.726489	-0.727183	-0.715475	-0.696514	-0.715195	-0.710934	-0.727297	-0.716365	-0.425435	-0.342935	-0.395857	-0.34415	-0.258834	-0.753326	-0.345932	-0.534033	-0.344331	-0.412518	-0.37749	-0.240074	-0.347752	-0.274442	-0.283992	0.460879	-0.184861	-0.0673966	-0.401107	-0.754907	-0.326904	-0.389719	-0.133295	0.0219033	0.00533617	-0.752561	-0.174315	-0.33203	-0.258698
HETE	-1.00835	-0.819065	-1.03737	-0.764771	-0.816366	-0.782602	-0.884581	-1.03856	-0.741336	-0.709132	-1.07422	-1.06397	-1.07181	-1.08089	-1.00025	-1.06012	-1.01705	-1.08982	-1.04822	-0.976971	-0.787605	-0.413552	-0.779561	-0.615153	-0.537782	-0.413906	-0.48239	-0.792587	-0.613347	-0.669373	-0.909542	-0.689465	-0.664859	-0.716952	-0.583833	-0.299573	-0.695345	-0.625919	-0.646748	-0.484573	-0.298551	-0.588309	-0.186552	0.571409	-0.113958	-0.224121	-0.0784728	-0.223889	-0.126997
Prostaglandin.A2.B2	-0.341356	0.218126	-0.456291	-0.769876	-0.46398	-0.488403	-0.374022	-0.542483	-0.466683	-0.457368	-0.53165	-0.403322	-0.770158	-0.769178	0.163554	-0.328498	-0.399245	-0.30405	0.118877	-0.396868	-0.558872	0.137619	-0.308198	-0.492353	-0.276738	-0.0582006	-0.360274	-0.430193	-0.317904	-0.310611	-0.252147	0.149042	-0.363695	0.204957	-0.42489	0.691877	-0.0453103	0.600761	-0.456767	-0.390441	-0.298057	-0.278627	-0.771214	0.23681	-0.378623	0.252554	-0.372648	-0.0476517	-0.285608
Prostaglandin.D2.Thromboxane.A2..isobars.	-0.376324	-0.469499	-0.247253	-0.383005	-0.304067	-0.405029	-0.411407	-0.390772	-0.168501	-0.304983	-0.409608	-0.399481	-0.259528	-0.458515	-0.348493	-0.453427	-0.280159	-0.31104	-0.3634	-0.416523	-0.481733	-0.388594	-0.339598	-0.34551	-0.438786	-0.321263	-0.312062	-0.441148	-0.457365	-0.47685	-0.326077	-0.25292	-0.417804	-0.473084	-0.492667	-0.471025	-0.507438	-0.471334	-0.384965	-0.451926	-0.372208	-0.309043	-0.482132	-0.421186	-0.313253	-0.477056	-0.479106	-0.413484	-0.396525
Prostaglandin.F2alpha.beta.D1..isobars.	-0.77149	-0.773527	-0.780657	-0.780652	-0.776939	-0.780656	-0.780648	-0.77663	-0.776876	-0.773976	-0.780658	-0.776884	-0.776873	-0.780643	-0.780653	-0.780647	-0.777737	-0.774555	-0.774246	-0.780647	-0.697305	-0.71499	-0.702697	-0.695682	-0.684369	-0.771762	-0.67719	-0.715279	-0.725145	-0.693517	-0.711827	-0.671872	-0.653008	-0.623061	-0.696759	-0.638341	-0.691017	-0.64556	-0.677479	-0.764938	-0.655569	-0.641189	-0.61744	-0.671399	-0.605225	-0.762079	-0.575092	-0.663643	-0.609163
X2.3.Dinor.8.iso.prostaglandin.F2alpha	-0.428922	-0.421205	-0.425023	-0.420518	-0.421917	-0.4361	-0.428386	-0.422563	-0.430555	-0.423574	-0.431688	-0.433818	-0.432957	-0.421395	-0.434854	-0.427539	-0.438713	-0.435061	-0.432508	-0.438944	-0.351558	-0.348343	-0.343693	-0.345917	-0.343646	-0.429984	-0.323155	-0.378429	-0.347618	-0.341619	-0.337594	-0.330467	-0.331278	-0.315777	-0.357037	-0.275544	-0.329117	-0.30219	-0.331903	-0.434292	-0.299611	-0.261814	-0.257646	-0.288997	-0.270681	-0.429939	-0.229666	-0.275749	-0.269644
Leukotriene.A4	-0.634164	-0.484108	-0.598536	-0.549323	-0.577304	-0.53062	-0.526505	-0.621334	-0.474594	-0.551611	-0.633558	-0.653401	-0.651136	-0.638378	-0.58861	-0.622961	-0.606027	-0.650894	-0.650156	-0.642524	-0.555066	-0.381818	-0.516766	-0.541119	-0.530357	-0.422773	-0.410108	-0.496106	-0.433757	-0.575462	-0.581475	-0.491012	-0.530975	-0.533328	-0.457042	-0.492144	-0.410017	-0.482904	-0.51663	-0.5123	-0.439454	-0.444381	-0.369416	-0.303096	-0.434168	-0.410757	-0.377338	-0.294205	-0.344638
Cholesterol.sulfate	5.00552	0.161737	0.707751	0.408642	0.70442	0.989102	-0.069791	2.24619	3.09525	0.725735	0.508026	2.83988	0.0786242	0.470387	1.15629	0.337567	2.89311	-0.232205	0.31539	1.09056	1.86519	0.322301	1.10123	0.775872	1.26404	0.608023	-0.408978	0.871085	1.50617	0.288017	-0.107101	0.958	0.688973	0.071588	0.697715	-0.066682	2.10035	0.489874	-0.0971315	0.0728787	4.75653	0.202386	0.380386	1.11575	1.44147	0.580483	0.635036	1.39505	1.88801
Cortisol	-0.814136	-0.0400698	-0.030969	0.093487	-0.929421	-0.786629	-0.437051	-1.16906	-0.373935	-1.20765	-0.216496	0.0620604	-0.063619	0.816159	-0.161414	0.208198	0.255014	0.665832	0.537767	1.94222	-0.878821	-0.691619	-1.21434	-0.263006	-0.79056	-0.758694	-0.629543	-0.842648	-0.0956956	-1.09156	-1.05687	0.000712331	-0.35704	0.246117	0.11663	-0.117612	0.523328	-0.150086	-0.185989	0.44997	-1.09119	-0.895476	-0.585707	-0.545665	-1.14668	-0.863272	-0.835926	-0.998702	-0.417847
Cortisone	0.0571096	-0.204995	1.43836	0.641172	0.0338116	0.0464828	1.56261	-0.705444	0.496011	-0.305792	1.75968	0.861715	0.319228	0.743294	0.944611	1.07497	1.12833	1.11947	0.968216	1.92182	-0.367513	-0.751129	-0.917468	-0.460745	0.44159	-0.414345	0.0918556	-0.0125592	0.56897	0.0502966	-0.565438	0.57077	0.0975002	-0.0301488	0.812828	0.322849	0.674843	-0.179725	0.359888	0.00948472	-0.559403	-0.829885	-0.149284	-0.707203	-0.337465	-0.453819	-0.071277	-0.684902	0.0592505
N.hexadecanoyl.ethanolamine	-1.24752	-1.20416	-1.15395	-1.27072	-1.34984	-1.3109	-1.3929	-1.21278	-1.34191	-1.30032	-1.17006	-1.18366	-1.16097	-1.3423	-1.09526	-1.26507	-1.24374	-0.860996	-1.0366	-1.28895	-0.828321	-0.787275	-1.03278	-0.817108	-0.849822	-0.887074	-0.946415	-1.03948	-0.933664	-0.856227	-1.09423	-0.845605	-0.648172	-0.984453	-0.543372	-0.954317	-0.753829	-0.991946	-0.974479	-0.796622	0.22194	-0.442307	-0.690773	0.10026	-0.68162	-0.587134	-0.144266	-0.408901	-0.323542
N..Octadecanoyl..ethanolamine	-1.33965	-1.35402	-1.12469	-1.28551	-1.52543	-1.34021	-1.17224	-1.47933	-1.16719	-1.47618	-0.946317	-1.20021	-1.27146	-1.38933	-1.0003	-1.05221	-1.0565	-1.03731	-1.35722	-1.3669	-1.04588	-1.08702	-1.14363	-1.10241	-1.1124	-1.01189	-0.904718	-1.05101	-0.952319	-0.981855	-1.14499	-0.759612	-0.859602	-1.22795	-1.06624	-1.21008	-0.660778	-1.02438	-1.03305	-0.98336	-0.771154	-1.10082	-1.02004	-0.780958	-1.22125	-1.21183	-0.623307	-0.587394	-0.801938
N..9Z_12Z.octadecadienoyl..ethanolamine	-1.37203	-1.29357	-1.04081	-1.36589	-1.47422	-1.21934	-0.998088	-1.16603	-1.26174	-1.58191	-1.31719	-1.23409	-0.91639	-1.26807	-1.1303	-1.20193	-1.36958	-0.957885	-1.23171	-1.29269	-0.310861	-0.376874	-0.849899	-0.252616	-0.172772	-0.368144	-0.591365	-1.13739	-0.743069	-0.573017	-0.679466	-0.481641	-1.06858	-0.596121	-0.91313	-0.394463	-0.28998	-0.65065	-0.632753	-0.488663	-0.398359	-0.538764	-0.218551	1.14409	0.0130029	0.109945	0.33382	-0.00386643	-0.107213
N..9Z.octadecenoyl..ethanolamine	-1.47254	-1.34982	-1.47178	-1.43588	-1.55874	-1.37054	-1.40343	-1.38264	-1.5915	-1.55645	-1.4586	-1.4866	-1.53056	-1.61626	-1.35807	-1.19726	-1.42089	-1.43374	-1.45001	-1.4716	-0.892952	-0.398447	-0.638491	-1.07851	-0.78302	-1.08752	-0.683347	-0.724398	-0.776522	-1.0358	-0.939041	-1.03372	-0.807346	-0.901717	-1.06841	-0.913456	-0.551355	-1.11943	-0.975788	-1.22106	-0.240723	-0.531067	-0.331807	0.285127	-0.472431	-0.401724	0.174387	-0.722296	0.29481
N..7Z_10Z_13Z_16Z.docosatetraenoyl..ethanolamine	-0.699837	-0.798762	-0.696442	-0.73144	-0.641007	-0.916625	-0.916365	-0.562138	-0.916363	-0.548666	-0.417499	-0.452933	-0.334984	-0.68592	-0.546813	-0.916341	-0.389805	-0.661669	-0.54192	-0.606935	0.233567	-0.790531	-0.661699	-0.714968	-0.916683	-0.916677	-0.916618	-0.803142	-0.716925	-0.916852	-0.611948	-0.711753	-0.69585	-0.806463	-0.916696	-0.916778	-0.770859	-0.916745	-0.916912	-0.916851	0.0677731	-0.915639	-0.917059	-0.916736	-0.917246	-0.916811	-0.916508	-0.779564	-0.916972
N..11Z_14Z.eicosadienoyl..ethanolamine	0.0136987	-0.31418	1.52359	-0.89482	-0.151716	0.237645	0.349419	1.3344	0.206614	4.23116	-0.360796	0.558771	3.60454	1.20474	-0.153628	-0.28746	-0.0128197	1.80783	0.0636577	-0.783537	-0.852641	0.6864	-0.528831	-0.798375	-0.324753	-0.872598	-0.961893	-0.774512	0.469501	-1.04446	-0.955634	-0.593038	-0.786554	-1.07118	-0.0669017	-0.612341	-0.540366	-0.983697	-0.5029	-1.04383	-0.893929	-0.503407	-1.03805	-0.76346	-1.14199	-0.957726	-0.979309	1.8893	-1.0931
N..11Z.eicosaenoyl..ethanolamine	-0.251144	-0.471922	1.08705	-0.860231	-0.423252	0.281155	0.394206	0.64979	0.470184	3.13077	-0.304163	0.710735	2.57253	0.968139	-0.657162	-0.74493	0.406182	1.35374	0.169559	-1.05086	-1.04508	-0.0353357	-0.312708	-0.883701	-0.331616	-0.902579	-0.973934	-1.01314	0.298599	-1.0776	-1.18686	-0.940666	-0.879572	-1.06824	-0.396049	-0.881795	-0.557248	-1.16688	-0.657795	-1.20982	-0.953103	-0.856675	-1.10658	-0.775743	-1.17858	-1.21673	-1.03072	0.931609	-1.21884
X3.pentadecanoyl.sn.glycero.1.phosphocholine	0.518735	-0.634477	0.358605	-0.117965	-0.0583078	-0.172189	0.601912	-0.0434771	-0.251719	-0.29556	1.63017	-0.442274	0.577464	0.399454	0.699315	-0.459913	-0.27277	-0.594265	0.362317	-0.293733	0.37171	-0.405531	-0.421389	-0.219463	-0.00527187	-0.0858696	0.713778	0.205901	-0.417492	-0.173886	0.230368	-0.436315	0.449917	-0.00920172	0.129715	-0.817581	-0.271343	-0.733272	0.00146567	-0.158633	0.923076	-0.901552	0.105689	0.0644222	0.427089	-0.108867	1.23629	0.244796	-0.0721444
Bilirubin	0.061786	0.99289	0.91452	2.1282	0.785787	0.137258	0.310262	0.117924	-0.729257	0.542129	-0.224183	-0.487634	0.193543	1.1724	-0.648206	0.422419	-0.706158	0.160658	0.762448	-0.691311	0.171424	-0.0148464	-1.08329	0.26068	-0.169675	1.68277	0.921251	0.375331	1.0649	2.13691	-1.27398	-0.961959	-1.45749	-0.383391	-1.30907	0.452738	0.106431	-0.8155	-0.484689	-0.450745	1.58181	0.51576	-0.72537	1.19347	0.204508	1.31708	0.658715	1.85876	-0.0330706
phenylacetylglutamine	-0.576068	0.308025	-0.0569444	-0.43649	0.0728009	-0.205638	0.0816285	1.02281	-0.932584	0.540424	0.908789	0.514775	0.136255	2.29198	-0.350135	1.34433	1.3651	0.807258	1.8515	-0.199781	-0.697982	-0.173085	0.0692189	-0.639109	-0.290599	-0.430003	-0.185876	1.12959	-1.09141	0.190114	0.662839	0.604882	-0.487505	1.2928	-0.470025	1.01893	0.669546	0.478632	0.687331	-0.920872	-0.681444	-0.129032	0.397926	-0.381257	-0.249185	-0.463109	-0.0908238	1.28749	-0.846523
phenyllactate..PLA.	0.489622	-0.638836	1.33072	0.937075	0.348465	0.517263	0.430494	0.389119	0.779017	-0.575855	1.99992	0.38339	2.84457	1.61397	-0.13194	1.5326	-0.574644	2.06894	1.52937	-0.196598	-0.843569	-0.792839	-1.14911	-0.907747	-0.19593	-1.37033	0.802165	-0.753446	0.0385736	-0.164865	-0.817746	-0.871965	-0.811476	-0.673109	-0.205983	-0.197464	0.14629	-0.353024	-0.580805	-0.483368	-1.06931	-1.13922	-1.50568	-1.68024	-1.39328	-1.15877	-0.510351	-0.528785	-0.981714
pipecolate	1.31294	0.289366	0.707944	0.807514	1.56579	0.244222	-0.525502	0.411981	0.661661	-0.899879	2.53094	0.302215	0.84245	0.385889	-1.00919	-0.772106	-0.841027	1.48285	-0.993996	-0.14978	-0.42638	0.887554	0.189469	-0.278294	-0.119341	-1.11578	-0.631752	-1.19039	0.165024	-0.543853	0.914534	-0.586853	0.446297	-0.847025	-1.0371	-1.2976	-0.523946	-0.241446	-0.545491	-0.19056	-0.451103	-0.0710433	0.0155717	0.247145	-0.00848774	-0.861698	-0.696142	-0.446721	-0.404848
Caffeine	0.148258	0.0429618	0.849038	0.237629	0.550943	0.110681	0.203396	-0.271248	0.0611146	-0.510746	0.601615	0.0447058	0.0780744	-0.0196754	-0.0495139	0.209084	0.333795	0.383694	0.707266	0.709014	-0.0094854	-0.233458	-0.394456	0.105608	-0.0875978	-0.328877	-0.0599355	1.20266	-0.00743244	0.0521665	-0.41463	-0.182025	-0.143742	-0.178192	-0.0862287	0.0774209	0.196633	0.101638	-0.0444924	0.364828	-0.44167	-0.26039	-0.574051	-0.30533	-0.733701	-0.112779	-0.478245	0.00116322	-0.485765
Riboflavin	0.677896	0.306922	0.491799	0.4005	0.889822	0.109255	1.51869	0.0403708	-0.0633584	-0.0243872	0.25942	0.143204	0.540368	2.50577	0.337111	0.322908	0.104971	1.97467	0.496771	1.9109	0.1086	-0.370778	-0.473999	0.175938	0.0608532	-0.26868	1.35164	-0.113606	-0.214476	-0.888898	0.594484	0.737437	0.446377	-0.260553	0.423694	0.205101	-0.429272	0.0532928	-1.01665	0.17195	0.162472	-1.40549	0.297169	0.780627	-0.379167	-0.214952	0.305594	-0.342875	-0.949105
X2.Deoxy.alpha.D.glucoside	0.360834	0.0743042	1.18459	2.00425	1.06872	0.840076	0.0328097	-0.229827	0.917619	-0.0326888	1.13725	1.63208	2.1598	1.1279	0.455963	1.18806	0.304294	1.42907	1.34097	1.84557	0.719485	-0.38238	-0.909492	1.06918	0.600728	-0.331674	0.955908	0.7737	1.49925	1.41665	-0.621837	1.023	-0.363852	-0.985236	1.58485	1.6281	1.31014	0.056057	0.906409	1.91323	0.409995	-0.381168	0.48115	0.0272541	-0.575407	-0.229303	-0.344714	-0.305504	0.392932
cis.p.Coumarate	4.44141	-1.47573	-0.245099	-1.77335	3.37449	1.36144	-1.5844	0.702125	-0.525568	0.334745	0.0117361	0.245444	0.162165	-2.28376	1.7056	0.175994	-0.21806	2.09186	1.33287	0.608751	0.867986	-1.04861	0.43313	-0.976504	1.57167	0.0249147	-1.56664	-0.0712712	0.625952	-0.60358	-0.200963	-0.366198	0.441067	-1.55618	3.39517	1.73775	-0.179257	0.853248	0.744687	1.27695	1.68587	-0.71877	-0.59724	-1.40524	1.08673	0.137622	-0.564762	0.0305521	-0.551436
N.Acyl.D.mannosaminolactone	-0.396808	-0.473873	-0.702168	-0.545607	-0.810109	-0.572381	-0.830274	-0.191937	-0.644018	-0.662184	-0.759104	-0.603539	-0.605775	-0.392111	-0.76522	-0.85618	-1.06151	-0.622987	-0.601289	-0.957369	-0.622067	-0.619976	-0.638146	-0.786352	-0.249165	-0.583306	-0.17389	-0.457251	-0.474676	-0.452877	-0.666992	-0.644812	-0.721353	-0.56725	-0.889762	0.180895	-0.805602	-0.785404	-0.882915	-0.711901	-0.857142	-0.559419	-0.175603	-0.439211	-0.470127	-0.244039	0.134317	-0.852892	-0.529426
N6.Methyl.L.lysine	1.76683	1.41716	0.285501	1.12661	0.295026	-0.160992	0.471006	-0.0042902	0.463746	-0.164978	0.388007	0.482395	0.343534	0.433722	-0.796173	0.45765	-0.271973	0.857554	-0.460693	-0.628959	1.4774	2.52592	0.558782	1.08571	-0.0697013	-0.656047	-0.192078	-0.029653	-0.913064	0.411433	-0.440054	0.125196	-0.571784	-0.466767	0.248679	-0.421899	1.05307	0.3383	-0.433721	-0.461064	3.02367	1.7196	-0.211281	1.25401	-0.193335	0.67138	0.492503	-0.0540164	0.341059
Shikimate.3.phosphate	-1.27926	-1.26729	-1.25087	-1.26837	-1.22286	-1.20286	-1.28796	-1.24469	-1.24675	-1.20147	-1.28184	-1.11302	-1.23409	-1.2068	-1.2034	-1.10906	-1.24669	-1.14981	-1.17163	-1.26709	-0.455906	-0.638795	-0.823376	-0.746645	-0.714536	-1.07083	-0.643488	-0.702925	-0.277781	-0.618608	-1.11975	-0.553171	-0.369836	-0.321911	-0.897115	-0.0671858	-0.708446	0.310415	-0.689615	-0.748183	-0.417776	0.211568	-0.29464	-0.411942	-0.72499	-0.328629	-0.626543	-0.374413	-0.0885556
alpha.N.Peptidyl.L.glutamine	-0.943199	-0.917499	-0.909081	-0.783895	-0.832787	-0.858535	-0.888613	-0.924063	-0.888623	-0.814599	-0.916585	-0.932262	-0.834682	-0.890055	-0.928706	-0.920634	-0.943421	-0.904018	-0.900096	-0.924966	-0.519798	-0.753557	-0.777351	-0.60815	-0.636139	-0.512656	-0.470218	-0.710365	-0.66913	-0.611535	-0.584007	-0.34338	-0.766199	-0.512135	-0.672415	-0.342214	-0.444904	-0.468888	-0.446073	-0.446334	-0.335229	-0.619185	-0.50705	-0.366424	-0.436105	-0.324318	-0.287259	-0.207395	-0.469281
N.Amidino.L.aspartate	-0.0905689	0.137167	0.277035	-0.848104	1.33586	0.802127	-0.657773	-0.702312	0.179314	0.164682	-0.0799405	0.506368	-0.203548	-0.402221	0.195071	1.14331	0.109226	1.81513	0.550802	-0.113498	-0.980292	0.675809	0.291935	-0.855177	0.491395	0.835119	-0.780284	-0.837352	-0.468934	-0.512893	0.706953	0.117628	0.136897	-0.323664	0.839262	0.175787	-0.226914	0.951181	0.500885	0.511001	-0.760694	3.32361	0.337812	-0.798211	0.489629	0.714071	-0.071306	-0.507194	-0.114361
N.Acetylmethionine	0.524392	0.274751	0.873406	0.590921	0.688019	1.85347	0.648855	-0.281853	0.892208	0.557826	0.867786	0.574692	0.623623	0.0115533	0.030308	0.175382	0.0402637	-0.000861677	0.38145	0.915551	-0.149009	-0.462371	-0.342381	-0.837574	-0.384951	0.691548	-0.288518	-0.53112	0.216027	-0.0501894	-0.302143	0.0948821	-0.88448	-0.865082	-0.346495	-1.24263	-0.667547	-0.771269	-0.0312343	-0.0358159	-0.0986769	-0.619171	0.153103	0.827251	-0.374708	0.57683	0.33191	-0.907789	0.123499
DEHP	-1.07187	-1.06972	-1.07286	-1.06674	-1.06498	-1.06494	-1.06698	-1.06221	-1.07309	-1.06259	-1.07898	-1.081	-1.08173	-1.07844	-1.07738	-1.08046	-1.07919	-1.08169	-1.0798	-1.08165	-0.584097	-0.791591	-0.514481	-0.813315	-0.6504	-0.659337	-0.606207	-0.800787	-0.734536	-0.713336	-0.739899	-0.69465	-0.3087	-0.493598	-0.797733	-0.32213	-0.624488	-0.640405	-0.570379	-0.709014	-0.492699	-0.475288	-0.48151	-0.513139	-0.497857	-0.545228	-0.436115	-0.442886	-0.50374
[truncated: 511 more columns]

## Sheet: Sheet 2b - Line plots
Sheet 8 - Line plots
Species					Guinea Pigs							Humans							Baboons							Macaques
Time	GP	Humans	Baboons	Baboons	Day 1	Day 7	Day 14	Day 21	Day 28	Day 35	Day 42	Day 1	Day 7	Day 14	Day 21	Day 28	Day 35	Day 42	Day 1	Day 7	Day 14	Day 21	Day 28	Day 35	Day 42	Day 1	Day 7	Day 14	Day 21	Day 28	Day 35	Day 42
L.alanine					-0.222047	-1.27164	-1.21425	-1.10436	-0.575323	-0.304099	-0.826947	-0.133452	-0.199444	-0.122684	-0.0342706	0.0805439	0.284767	0.130461	-0.221006	0.623969	0.90349	0.898714	0.83259	1.46359	1.58421	-0.268579	-0.327864	-0.653282	-0.167476	-0.234381	-0.238622	-0.00843308
L.arginine					0.346237	0.0862604	0.227362	0.0918349	0.566716	0.297461	0.0604966	0.290279	-1.16183	-1.49035	-1.41915	-1.42258	-1.33921	-1.30802	0.302819	0.0397221	0.324601	0.244996	0.109348	-0.00825572	0.240328	0.282605	0.249066	0.208248	0.415358	0.189769	0.4879	0.398913
L.asparagine					-0.297532	0.286528	0.329584	1.00392	1.37001	1.896	2.24139	-0.223059	-0.321066	-0.365755	-0.412518	-0.421899	-0.414103	-0.421768	-0.226222	-0.344332	-0.405562	-0.460307	-0.497345	-0.495481	-0.507327	-0.243549	-0.28616	-0.382024	-0.390261	-0.418794	-0.423831	-0.411836
L.aspartate					0.614362	-0.0402899	-0.376822	-0.100454	0.000659689	-0.0650652	-0.750564	0.617305	0.318574	0.248354	0.0562927	-0.0325375	-0.166113	-0.462414	0.937348	0.284545	-0.344764	-0.676424	-0.768985	-0.884154	-0.950581	0.911248	0.221905	-0.441549	-0.48459	-0.589707	-0.587064	-0.575012
L.glutamate					1.10651	-0.386562	-0.550611	-0.21514	0.128463	0.620694	0.862706	1.27144	0.110254	-0.556173	-0.573868	-0.6649	-0.715101	-0.43268	1.06622	0.778021	0.203772	-0.172651	-0.608377	-0.829095	-0.765727	1.0694	0.520279	-0.189519	-0.29356	-0.488369	-0.540685	-0.384724
L.glutamine					1.14835	1.12624	0.827278	0.719093	0.491124	0.187684	-0.121011	1.04724	0.223888	-0.180073	-0.432121	-0.567008	-0.764484	-0.822616	1.16625	0.105447	-0.394018	-0.648127	-0.895847	-1.00938	-1.0768	1.08608	0.274483	-0.286115	-0.471944	-0.672219	-0.917508	-0.986019
glycine					-0.308863	0.104127	0.952236	1.27061	1.81602	1.57165	0.435615	-0.270484	-0.564347	-0.720726	-0.730781	-0.57608	-0.407504	-0.287461	-0.381726	-0.300319	-0.217329	0.0136082	0.240915	0.450946	1.10284	-0.409514	-0.690645	-0.887102	-0.721104	-0.70445	-0.649121	-0.609955
L.histidine					0.520233	-0.0264027	-0.325482	-0.346956	-0.279634	-0.609706	-0.948645	0.572274	-0.130158	-0.161358	-0.0309105	-0.483589	-0.0291217	-0.104344	0.584292	-0.236839	-0.406314	-0.440279	-0.409973	-0.600986	-0.515678	0.672948	-0.0158094	0.489846	-0.0498767	0.134133	0.213097	0.102551
L.leucine					0.427052	-0.315128	-0.750147	-1.03595	-1.07203	-1.43605	-1.78099	0.465037	0.00888706	0.105751	0.11378	0.236182	0.176618	0.316553	0.413811	0.354	0.264407	0.171909	-0.156822	-0.284829	-0.149094	0.3527	0.358337	0.00358141	0.39261	0.324866	-0.031443	0.624233
L.lysine					0.353034	-0.0982661	-0.794063	-0.763419	-0.227637	-0.789703	-1.47146	0.0705691	0.22256	0.0383443	-0.123699	-0.0496265	-0.0629501	0.0989258	0.234083	-0.217179	0.110841	0.267617	0.40524	0.154292	0.513477	0.329766	-0.17682	-0.710954	-0.466045	-0.51241	-0.37679	0.196167
L.methionine					1.51915	0.828533	0.584797	0.418855	0.138155	-0.0532142	-0.370937	1.52294	0.386091	-0.408956	-0.745095	-0.797787	-0.790566	-0.798208	1.42657	-0.326699	-0.5924	-0.751791	-0.889462	-0.876427	-0.874534	1.58797	0.55308	-0.170065	-0.633708	-0.797792	-0.836825	-0.763289
L.phenylalanine					0.238847	-0.633288	-0.883876	-0.865037	-1.05805	-1.03783	-1.68151	0.130414	-0.238298	0.123898	0.198601	0.03997	-0.0140273	-0.209492	0.21901	0.0186786	0.248287	0.424864	0.447112	0.774891	0.943013	0.254038	0.179043	-0.169163	-0.0865628	-0.112965	0.0699528	0.135251
L.proline					0.582174	-0.415772	-0.553862	-0.411162	-0.586409	-0.183625	0.296456	0.384872	-0.0443575	0.0134062	0.121026	0.114964	0.101492	0.268836	0.529002	-0.578035	-0.365287	-0.218107	-0.589285	-0.452098	-0.379781	0.563124	-0.365204	-0.530238	-0.270867	-0.147658	-0.092585	0.0605089
L.serine					0.618626	0.339675	0.0330147	-0.0161567	0.608098	0.521963	-1.37455	0.823403	0.147166	-0.0540243	-0.113761	0.0312925	0.121974	0.215898	0.525932	0.0739052	-0.0271571	-0.234404	-0.590496	-0.559459	-0.30693	0.502049	0.0206066	-0.64994	-0.370702	-0.268781	-0.485305	-0.16503
L.threonine					0.74073	-0.0886716	-0.55102	-0.458552	-0.206797	-0.489012	-1.72491	0.707564	-0.0894531	0.26551	0.315903	0.296809	0.207643	0.0756109	0.63494	0.210601	0.0131627	-0.00771483	-0.230509	-0.0452056	0.300389	0.53224	-0.14996	-0.648898	-0.328043	-0.452631	-0.290163	-0.135545
L.tryptophan					-0.335279	-0.38358	-0.555097	-0.301343	-0.144498	-0.353235	-0.833972	-0.26844	-0.181278	-0.336817	-0.527227	-0.318533	-0.509939	-0.178304	-0.299749	0.00192159	0.242466	0.276205	0.340809	0.91231	0.547412	-0.206749	-0.131836	-0.216892	0.436973	0.509688	0.258491	0.49589
L.tyrosine					0.484562	-0.337219	-0.959756	-1.01254	-0.939049	-0.975833	-1.26416	0.575029	-0.0804734	-0.0820501	-0.0793347	0.0650091	-0.0641541	-0.160509	0.503005	0.420579	0.165783	0.311234	0.0567846	-0.0967733	-0.0390717	0.525111	0.424188	0.424615	0.0821575	0.149534	0.0430316	0.27212
L.valine					1.25954	-0.740687	-0.727511	-0.858717	-0.884683	-0.1257	0.37791	1.23752	-0.485704	-0.731667	-0.737497	-0.477577	-0.612054	-0.519815	1.4242	0.709917	0.572897	0.553513	0.0328792	-0.277861	-0.110663	1.18775	0.277149	-0.429176	-0.523103	-0.596542	-0.696104	-0.630758
ATP					1.66527	0.757566	-0.142373	-0.467883	-0.486573	-0.49518	-0.483437	1.45014	0.135147	-0.276172	-0.433903	-0.464586	-0.498548	-0.505876	1.53588	-0.127613	-0.296863	-0.488626	-0.28903	-0.410347	-0.494406	1.49177	-0.184214	-0.202637	-0.446111	-0.487225	-0.513567	-0.513581
ADP					1.17262	1.60183	0.532903	-0.323304	-0.603312	-0.672508	-0.778961	1.66782	0.241765	0.264921	-0.240739	-0.530638	-0.653486	-0.867439	1.58355	0.099003	-0.314154	-0.722483	-0.42399	-0.576279	-0.781032	1.64545	0.39528	0.106013	-0.559934	-0.762823	-0.949092	-1.05067
AMP					-0.552815	0.204035	1.21546	1.4026	1.60427	0.618099	-0.0819466	-0.629709	-0.140909	1.20487	1.8774	0.675563	0.923617	1.03263	-0.578282	-0.110319	-0.228218	-0.0864726	-0.813733	-0.763626	-0.783646	-0.588153	0.372989	-0.861864	-0.765927	-0.959019	-0.9782	-1.21045
Adenosine					-0.268695	-0.0434411	0.317358	1.27808	1.17442	1.65986	0.727316	-0.287975	-0.221321	-0.477562	-0.503087	-0.455409	-0.58434	-0.466583	-0.218368	-0.175129	-0.583041	-0.676962	-0.701318	-0.611999	-0.701908	-0.201351	-0.186789	-0.35918	-0.302573	-0.341615	-0.412635	-0.417504
Adenine					1.59568	0.574928	0.0501692	0.00161013	-0.107009	-0.541479	-0.698383	1.63622	-0.434871	-0.937163	-0.939741	-0.941845	-0.943273	-0.943183	1.6494	1.1988	1.07819	0.827395	0.306817	0.193478	-0.0520913	1.64383	0.166781	-0.557925	-0.932901	-0.942177	-0.942949	-0.942562
GMP					-0.116448	-0.534528	-0.320809	-0.196248	0.023873	0.170338	-0.0867132	-0.114923	-0.259399	0.837206	1.25535	0.755388	1.20303	1.83045	-0.134788	-0.380992	-0.449936	-0.409564	-1.04057	-0.988316	-1.0156	-0.150719	0.0275836	-0.848798	-0.711487	-0.791959	-0.421607	-0.208875
Guanine					-0.568762	0.785775	1.21725	1.65284	1.8259	1.65397	1.53796	-0.57966	-0.708226	-0.634784	-0.576492	-0.546054	-0.492246	-0.356774	-0.590092	-0.353419	-0.248708	-0.246877	-0.193327	-0.15053	-0.100964	-0.585805	-0.632376	-0.64167	-0.599614	-0.593291	-0.522612	-0.350646
Cytidine					-0.44225	-0.518201	-0.55835	-0.516582	-0.500726	-0.573813	-0.595569	-0.443606	0.157343	0.739679	1.34019	1.72937	2.33518	2.63251	-0.44332	-0.428194	-0.398829	-0.452905	-0.398658	-0.44082	-0.421147	-0.439881	-0.5386	-0.533677	-0.432233	-0.426328	-0.378109	-0.228113
Cytosine					0.189483	-0.11667	0.0707825	-0.0898094	-0.045038	-0.280468	-0.224557	0.116051	-0.327459	-0.299042	-0.4279	-0.435251	-0.41391	-0.382896	0.131489	-0.116655	0.0454969	0.282038	-0.25949	0.367308	0.460831	0.167919	-0.428264	-0.71035	-0.638674	-0.710421	-0.553258	-0.635224
Uracil					-0.605181	-0.633878	-0.67075	-0.678074	-0.685582	-0.597422	-0.64738	-0.607191	-0.626945	-0.674575	-0.694559	-0.707158	-0.671499	-0.734692	-0.60622	0.152505	0.447849	0.634216	0.613951	0.694136	0.734509	-0.609745	-0.0419824	0.314803	0.81717	1.21139	1.88851	1.92916
IMP					0.10057	0.344192	0.321701	-0.160146	-0.547705	-0.824252	-0.867765	-0.0741457	1.04717	1.23851	1.34922	1.29587	1.07183	0.75762	0.0637257	-0.738702	-0.572368	-0.703196	-0.764021	-0.772239	-0.769456	0.0601335	-0.553517	-0.689528	-0.689859	-0.674836	-0.494665	-0.475309
Inosine					-0.548165	0.364027	0.152248	0.381799	1.12282	2.41172	3.18303	-0.520038	-0.360467	-0.44457	-0.420727	-0.438315	-0.446816	-0.41752	-0.506085	-0.319978	-0.508024	-0.479131	-0.374371	-0.231118	-0.213241	-0.479882	-0.0943344	-0.405425	-0.379575	-0.331883	-0.142941	-0.000122967
Hypoxanthine					-0.81207	-0.824493	-0.713067	-0.449562	-0.0225129	0.511077	0.408327	-0.812258	-0.764291	-0.325056	0.253696	1.17271	2.09602	3.15774	-0.81397	-0.648455	-0.396812	-0.238627	0.0418307	0.29219	0.475539	-0.811895	-0.772415	-0.64542	-0.444068	-0.193283	-0.0221716	0.0803491
Xanthine					-0.611827	-0.70835	-0.507513	-0.0852118	0.485111	1.94977	2.00359	-0.647757	-0.631705	-0.500538	-0.433372	-0.245462	-0.123125	0.0475148	-0.615044	-0.579575	-0.493497	-0.449689	-0.429681	-0.403659	-0.415588	-0.629666	-0.542845	-0.278631	-0.0868315	0.192208	0.513733	0.649874
Allantoate					-0.985047	-0.298591	0.340072	0.942761	1.65599	2.17003	1.79802	-0.995006	-0.575443	-0.286626	-0.156193	-0.186731	-0.098816	-0.147902	-1.00174	-0.834263	-0.826934	-0.626307	-0.557988	-0.46747	-0.444073	-1.0004	-0.815521	0.0967793	0.0619564	0.452525	0.658365	0.902808
X.S.....Allantoin					-0.100564	-0.623519	-0.681194	-0.488583	-0.409781	-0.545397	-0.679697	-0.0802798	-0.0727983	0.823878	1.21743	1.60793	1.69318	2.07039	-0.0837408	-0.485378	-0.530313	-0.675382	-0.638923	-0.637575	-0.658531	-0.0571843	-0.387957	-0.262289	-0.400112	-0.354175	-0.280043	-0.311805
Urate					-0.449534	-0.423351	-0.145446	0.130114	0.873491	2.07124	1.90967	-0.453005	-0.486986	-0.501898	-0.503366	-0.505778	-0.506367	-0.505839	-0.450746	-0.434198	-0.232388	0.120105	0.345577	0.569603	0.907175	-0.446641	-0.48836	-0.49117	-0.472518	-0.456942	-0.437342	-0.436754
X3..5..Cyclic.AMP					1.07395	-0.235625	-0.543502	-0.855706	-0.81691	-0.969891	-1.0446	0.999464	0.903234	0.155566	-0.170834	-0.418583	-0.737518	-0.783413	1.11014	0.376936	0.286458	0.415545	-0.0795971	-0.203637	-0.301333	1.20447	0.765471	0.348007	-0.120539	-0.515206	-0.633633	-0.865718
X5.6.Dihydrothymine					1.17858	0.10162	-0.154141	-0.358691	-0.310019	-0.706071	-0.842066	0.941929	0.0255287	-0.358416	-0.548233	-0.731571	-0.813739	-1.11723	1.21858	0.804167	0.985881	0.886622	0.709576	0.984694	1.35007	1.16563	0.0564479	-0.568932	-0.764246	-0.992685	-1.00499	-1.15984
Pyridoxal					0.251301	-0.699881	-0.719555	-0.77384	-0.792436	-0.382221	0.585303	0.192171	-0.113746	0.127764	0.381162	0.193254	0.00791534	0.0624745	0.257036	-0.0879211	-0.444782	-0.38233	-0.32268	-0.363845	-0.320798	0.297173	-0.308953	0.113677	0.193715	-0.250306	-0.140495	-0.0162981
X4.Pyridoxate					-0.224819	-0.641103	-0.525218	-0.455531	-0.46678	-0.509252	-0.0563653	-0.230665	-0.252766	-0.170255	-0.203255	-0.352178	-0.417387	-0.449519	-0.250254	-0.362724	-0.213922	0.692116	1.01782	2.31845	2.44491	-0.247061	-0.315189	-0.285521	-0.127366	-0.474039	-0.48434	-0.378563
Pyridoxamine.5..phosphate					0.557425	-0.454672	-0.466751	-0.900427	-0.505701	-0.643916	-1.68946	0.566805	0.553782	0.377093	0.115545	0.199001	-0.00970849	-0.0982892	0.59084	0.1168	0.429755	-0.6332	-0.886994	-1.22276	-1.27005	0.572952	0.707662	0.401682	0.670025	0.413341	0.807692	0.898574
Nicotinamide					-0.468223	-0.516197	-0.263257	0.0748993	0.260335	-0.028462	0.208401	-0.515987	-0.451643	1.19581	0.977346	1.28715	1.30865	2.06275	-0.447725	-0.667689	-0.647114	-0.501481	-0.340243	-0.428068	-0.516951	-0.384519	-0.727262	-0.710655	-0.501186	-0.0919171	-0.382254	-0.176433
UDP.glucose					1.53675	0.472822	0.127304	-0.200327	-0.106399	-0.0348454	0.175361	1.61078	0.472601	-0.112767	-0.57105	-0.754665	-0.874097	-0.903231	1.44015	-0.0436356	-0.797654	-0.915332	-1.10873	-1.18349	-1.32033	1.54881	0.407218	0.211132	-0.0826695	-0.204504	-0.336497	-0.438587
ADP.D.ribose					-0.107573	0.684054	0.398029	0.653129	0.457505	0.706321	1.15433	-0.094488	-0.263759	-0.539865	-0.539864	-0.539917	-0.539916	-0.539942	-0.10074	-0.323407	-0.36943	-0.395387	-0.401278	-0.411923	-0.445731	-0.1083	-0.415739	0.0260972	-0.241596	-0.338542	-0.380805	-0.396099
Phosphate					-1.55993	0.474948	0.520524	0.122796	0.486363	0.378817	-0.0982272	-1.53433	0.108856	-0.397653	-0.573391	-0.674635	-0.894349	-0.911354	-1.60785	0.513504	0.522053	0.419604	0.019864	-0.0546047	0.0536416	-1.55625	0.964658	0.66669	0.811114	0.673983	0.791148	1.11306
Diphosphate					-1.93072	0.252584	0.296238	0.240335	0.462905	0.41373	0.124256	-1.95988	0.445769	0.17079	0.0592967	-0.222489	-0.196916	-0.265183	-1.95225	-0.149037	0.0879287	0.0936957	-0.190844	-0.232279	-0.309047	-1.95415	0.860525	0.692234	0.76414	0.748126	1.02555	1.10496
D.Glucose					1.28561	-0.0171852	-0.197356	-0.405673	-0.155692	-0.357156	-1.06797	1.32369	0.337413	-0.532617	-0.932196	-1.31758	-1.47481	-1.72629	1.34583	1.04419	0.801967	0.501591	0.254503	0.142412	0.110704	1.3057	0.904971	0.354647	-0.0658557	-0.151092	-0.199537	-0.229316
X.N.A					0.371856	-0.367274	-1.23331	-1.37901	-1.46476	-1.34137	-1.30571	0.475022	-0.0262921	0.0508911	0.198165	0.404462	0.406171	0.335427	0.369951	0.23891	0.201985	-0.53003	1.04349	0.688878	0.50597	0.494047	-0.968312	0.553641	0.754004	0.423966	-0.0577607	-0.649221
D.Fructose.1.6.bisphosphate					1.65686	0.157424	-0.29727	-0.545419	-0.577821	-0.508401	-0.430685	1.60284	-0.244102	-0.436434	-0.532288	-0.659089	-0.656914	-0.677968	1.50585	1.15772	0.231047	0.275176	-0.573005	-0.637509	-0.672359	1.39468	0.389364	-0.110315	-0.494224	-0.695621	-0.730259	-0.751314
X2.3.Bisphosphoglycerate					2.05094	-0.321823	-0.35372	-0.35947	-0.360144	-0.358627	-0.35787	1.9753	-0.338474	-0.355156	-0.358693	-0.358943	-0.359071	-0.359461	1.82767	-0.300625	-0.355833	-0.358388	-0.358948	-0.350993	-0.340545	1.83711	-0.322214	-0.356257	-0.357878	-0.356713	-0.359184	-0.358629
X2.3.Phospho.D.glycerate					2.13453	-0.0538344	-0.351367	-0.478668	-0.481464	-0.26465	-0.0855022	1.66959	-0.0972772	-0.427406	-0.581645	-0.618051	-0.62089	-0.61971	1.80388	-0.127846	-0.473165	-0.478229	-0.440434	-0.398627	-0.346032	1.9943	0.0208946	-0.248705	-0.445598	-0.435927	-0.397783	-0.224332
Phosphoenolpyruvate					2.08471	-0.497537	-0.557802	-0.576873	-0.57757	-0.537258	-0.498154	1.90281	-0.311338	-0.33666	-0.410235	-0.44732	-0.465657	-0.482062	1.78275	-0.19313	0.0520477	0.144568	0.0682818	0.114322	0.0892351	1.92094	-0.47636	-0.545588	-0.554044	-0.548349	-0.548249	-0.526452
Pyruvate					-0.480712	0.286859	-0.000586958	0.348453	1.06987	2.43656	3.2041	-0.476521	-0.412972	-0.58485	-0.47045	-0.393078	-0.215509	0.284531	-0.469971	-0.323459	-0.689736	-0.646492	-0.556636	-0.403093	-0.250505	-0.478538	-0.0179346	-0.630143	-0.59446	-0.453487	-0.198299	0.543327
Lactate					-1.38603	0.231962	0.596024	0.534002	0.861501	0.839702	0.118762	-1.39397	-0.776619	-0.386158	-0.19916	0.0377724	0.0653874	0.0729594	-1.39389	-0.782327	-0.133215	0.0673864	0.396235	0.54459	0.720229	-1.38474	-0.850851	-0.368038	-0.159179	0.0626742	0.359448	0.29946
Maltose.Sucrose					0.394515	0.223442	0.229519	0.419715	0.441878	0.352137	0.345208	0.342957	0.186983	-0.32066	-0.551186	-1.18649	-1.20999	-1.36033	0.422893	0.495248	0.142173	0.359021	0.233348	-0.158939	0.162013	0.410486	-0.0051439	0.0851994	-0.415465	-0.312927	-0.527606	-0.52837
Mannitol.Sorbitol					-0.685254	-0.632631	-0.528138	-0.625879	-0.710155	-0.805043	-0.902001	-0.694412	-0.448039	0.0495387	-0.0403675	-0.234233	-0.318841	-0.556511	-0.700223	-0.23215	0.385135	0.664868	0.686209	0.435788	0.53439	-0.690492	-0.113599	0.587647	1.03731	0.803718	0.619042	0.152337
D.Ribose					0.592874	1.0244	0.787692	0.578785	1.15733	1.07023	0.695907	0.571717	-0.39602	-1.03937	-1.454	-1.50138	-1.3439	-1.33868	0.493175	0.494861	0.367122	0.0636272	0.235437	0.158371	-0.0120298	0.56238	0.283793	-0.361762	-0.645093	-0.766296	-0.502839	-0.658956
D.Arabitol.Xylitol.Ribitol					-0.222415	-0.132695	0.0713895	0.0914796	-0.153633	-0.119911	0.274	-0.263534	-0.165109	-0.385043	-0.212855	-0.139799	0.0934525	0.318499	-0.163558	-0.584543	-0.712403	-0.863436	-0.854048	-0.868805	-0.839338	-0.169545	-0.139985	0.0735584	0.0982296	0.287324	0.755809	0.705658
Citrate					0.666639	0.75896	0.351679	-0.0165737	-0.147423	0.131907	0.603126	0.704503	-0.167607	-0.528541	-0.714875	-0.72356	-0.796704	-0.767396	0.499711	-0.0188651	-0.261304	-0.248125	-0.532443	-0.4893	-0.591009	0.61146	-0.0422695	-0.00210957	-0.508718	-0.197207	-0.478839	-0.47045
X2.Oxoglutarate					-0.0012159	-0.226493	-0.430182	-0.500822	-0.429919	-0.38024	-0.294005	-0.0154384	-0.123855	-0.375211	-0.438133	-0.417196	-0.443174	-0.438387	0.000847579	0.0104689	-0.0313027	-0.080615	-0.107622	-0.121342	-0.0894077	0.00424877	-0.0406062	-0.186595	-0.219491	-0.245304	-0.179341	-0.166483
Succinate					-0.166036	0.10909	0.0329169	0.100254	-0.108111	-0.017348	-0.0622628	-0.0696671	-0.190581	-0.246663	-0.311873	-0.303622	-0.302846	-0.278999	-0.11471	-0.120775	-0.12469	-0.104436	-0.0732518	-0.0796691	-0.0305132	-0.0894598	-0.103231	-0.100512	-0.0841062	-0.0876779	-0.0587516	0.0135402
Fumarate					-0.145981	0.799439	-0.272268	-0.380969	-0.941373	-0.934007	-1.11944	-0.18621	0.340317	1.52728	1.82101	1.24128	0.795354	0.0832776	-0.177893	-0.476327	-0.510373	-0.815197	-0.932614	-1.04385	-1.21737	-0.128334	0.0230304	0.707902	1.00729	0.511178	-0.00887297	-0.699069
Malate					-0.759903	0.75132	-0.281516	-0.985667	-1.27251	-1.31804	-1.33925	-0.750435	0.113982	1.32281	1.19347	1.26744	0.649496	-0.0963381	-0.783476	-0.460777	0.617076	0.652597	0.570596	0.0894391	-0.193576	-0.783038	-0.441932	0.377409	0.541291	-0.113267	-0.547264	-1.18305
X2.Hydroxyglutarate					-0.21615	0.0204157	-0.0247194	-0.175607	-0.234176	0.00219046	0.484474	-0.29301	-0.497623	-0.409933	-0.109975	-0.042911	-0.0812135	0.154468	-0.280606	-0.375868	-0.282976	-0.00703723	0.113313	0.32047	0.550322	-0.287667	-0.578641	-0.353439	-0.404772	-0.339635	-0.224156	-0.25423
Itaconate					0.164807	0.51376	0.394794	0.478654	0.418829	1.11047	1.92266	0.188116	-0.0689083	-0.292825	-0.439808	-0.493731	-0.55263	-0.519692	0.121069	-0.372826	-0.475986	-0.547725	-0.617532	-0.623264	-0.660803	0.132601	-0.295082	-0.289502	-0.524629	-0.342514	-0.500696	-0.585071
D.Glucono.1.5.lactone.6.phosphate					0.149019	-0.365885	-1.18345	-1.2259	-1.15178	-1.22735	-1.22079	0.0608515	0.106922	-0.343253	-0.195153	0.193826	0.153181	0.0209992	0.0466347	1.07787	0.794759	-0.606504	0.769432	0.445834	0.191178	0.0823115	-0.798015	0.321996	1.32332	0.759978	-0.154091	-0.487588
X6.Phospho.D.gluconate					1.38281	0.159001	-0.172445	-0.203337	0.0339792	-0.245908	-0.203527	1.63314	0.370588	0.369614	0.262897	0.233672	0.0882108	0.137484	1.21946	-0.037025	-0.34686	-0.524765	-0.744473	-0.717985	-0.816783	1.26357	-0.585086	-0.54252	-0.921964	-0.862592	-0.911236	-0.852929
D.Erythrose.4.phosphate					0.132682	0.659915	-0.376957	-0.409801	-0.660821	-0.967161	-1.39125	0.0276071	-0.140122	-0.305123	-0.085468	0.207438	-0.121288	0.164707	0.159788	1.89126	1.45231	0.43673	0.320015	0.20378	0.110893	0.146004	-0.148107	-0.864643	-0.609451	-0.58446	-0.830685	-0.939371
Sedoheptulose.1.phosphate					-0.442731	-0.172886	-0.412093	-0.476376	-0.509455	-0.648782	-0.68408	-0.45529	-0.455636	-0.636279	-0.627255	-0.629943	-0.639746	-0.65142	-0.460167	1.99889	0.882514	-0.149832	1.27967	1.05063	1.25441	-0.426553	-0.667572	-0.180457	-0.0116062	0.350911	-0.369059	-0.456953
alpha.D.Ribose.1.phosphate					0.980936	1.13742	1.53848	0.447782	0.454445	0.426013	0.286169	1.06595	-0.190578	-0.940126	-1.08943	-1.08535	-1.10472	-1.10451	0.903444	0.745986	0.198192	-0.0780083	-0.380176	-0.442815	-0.519254	1.07952	0.0685413	-0.86104	-0.747108	-0.964451	-0.78469	-0.776646
Glutathione					1.03428	1.2243	0.584548	-0.0906812	-0.0327024	-0.346254	-0.522783	1.0593	-0.440459	-0.471156	-0.496341	-0.555363	-0.610031	-0.630058	1.10913	0.017172	-0.351707	-0.414162	-0.416575	-0.435347	-0.396312	1.0672	-0.405316	-0.426814	-0.472516	-0.566844	-0.589888	-0.60899
Glutathione.disulfide					1.6057	-0.0771746	-0.62328	-0.886838	-0.962601	-1.17926	-1.34312	1.67555	1.28984	0.19946	-0.513754	-0.712969	-1.01453	-1.12423	1.72263	0.445539	0.170771	-0.3037	-0.459044	-0.641137	-0.771709	1.48242	1.05368	0.737532	0.48674	-0.0856611	-0.294923	-0.510516
X5.Oxoproline					-1.35017	-0.23313	0.380472	0.968	1.35269	1.49673	0.987385	-1.33541	-0.953555	-0.66693	-0.41134	-0.0180639	0.0632356	0.468063	-1.32406	-0.580116	0.253702	0.615711	1.05133	1.09002	1.3983	-1.34689	-1.06623	-0.759152	-0.55232	-0.200576	-0.225058	0.0136637
S.Glutathionyl.L.cysteine					-0.573997	-0.228032	0.0279352	-0.146555	-0.234657	-0.38443	-0.441003	-0.567474	0.0418328	1.16987	1.99634	2.40342	1.95455	1.76155	-0.569591	-0.578243	-0.546964	-0.540799	-0.536838	-0.544175	-0.543967	-0.570994	-0.555508	-0.545552	-0.543346	-0.482266	-0.473264	-0.52119
Cys.Gly					0.450415	1.26196	0.420831	0.149156	-0.120087	-0.325599	-0.441389	0.469471	-0.643855	-0.660833	-0.655855	-0.662401	-0.76661	-0.779346	0.533259	-0.227674	-0.142039	0.148802	-0.133879	-0.0724027	-0.102507	0.473281	-0.483142	-0.261881	-0.546193	-0.589263	-0.592886	-0.612425
Ascorbate					0.295219	0.0836937	-0.386007	-0.347629	-0.00307721	0.8567	3.25172	0.129897	-0.0485273	-0.414662	-0.57504	-0.83128	-0.816785	-0.972392	0.306995	0.159892	-0.0437608	-0.0801214	-0.200791	-0.279657	-0.336247	0.29659	0.10371	-0.205707	-0.334303	-0.364715	-0.342148	-0.416526
Dehydroascorbate					0.0855988	0.390103	0.379371	0.538668	0.622179	1.17649	2.05901	0.0856169	-0.106439	-0.296465	-0.480374	-0.561059	-0.635166	-0.576073	0.0634092	-0.389763	-0.481219	-0.542134	-0.616407	-0.594712	-0.654197	0.0419424	-0.262117	-0.271871	-0.481058	-0.244453	-0.473909	-0.550209
gamma.L.Glutamyl.L.cysteine					-0.894473	1.43852	1.18733	0.453647	-0.175266	-0.547616	-1.00315	-0.879975	-0.498742	-0.230366	-0.142137	-0.269517	-0.413916	-0.0871395	-0.933329	0.116256	0.258318	0.98109	0.295499	1.20529	1.15118	-0.873978	-0.537677	-0.671435	-0.648115	-0.310938	-0.0520897	-0.296698
X.5.L.Glutamyl..L.glutamine					0.29117	-0.0188775	-0.134898	-0.186384	-0.107926	-0.11578	-0.224299	0.254992	0.174378	-0.00224719	0.980425	1.30459	1.26945	2.27848	0.33084	-0.384922	-0.292113	-0.563973	-0.658344	-0.61433	-0.750623	0.338899	-0.310685	-0.582336	-0.673185	-0.654278	-0.630321	-0.692529
Dimethylglycine					-0.154186	-0.287226	-0.345633	-0.226867	0.0253121	0.182087	0.579268	-0.0422028	-0.139909	-0.202277	-0.317535	-0.176823	-0.195102	-0.188389	-0.115395	0.0293425	0.0311216	-0.0840241	-0.315085	-0.217421	-0.334049	-0.0766431	-0.311422	-0.490343	-0.356226	-0.108944	-0.529373	-0.0459677
S.Adenosyl.L.homocysteine					-0.701841	0.368239	1.08941	1.44681	1.91549	1.9756	1.46963	-0.702405	-0.584985	-0.619902	-0.715514	-0.720423	-0.763423	-0.809846	-0.713604	-0.31527	0.0653659	0.20653	0.271903	0.19526	0.426206	-0.686641	-0.209818	-0.36284	-0.552369	-0.630815	-0.675524	-0.727946
S.Adenosyl.L.methionine					-0.837948	-0.201087	-0.0273448	-0.0896188	-0.240865	-0.543253	-0.780836	-0.849323	1.27179	1.00761	0.286461	-0.924594	-1.43113	-1.62998	-0.868791	0.439721	0.993618	0.940098	0.907798	0.522615	0.0714023	-0.8621	0.738868	1.52871	0.765733	0.21405	-0.619175	-0.854205
Ornithine					-0.167287	-0.290714	-0.510608	-0.396819	0.0531136	-0.0298251	-0.444261	0.0025902	0.0327072	0.030948	-0.235432	-0.166978	-0.313846	-0.172418	-0.13028	-0.334295	-0.0172764	-0.0918528	-0.055214	-0.13939	0.297836	0.0970022	0.0158125	-0.678822	-0.365809	-0.520085	-0.123502	0.130118
L.Citrulline					0.339622	0.61522	1.10436	1.40958	1.52755	1.37323	0.7235	0.256707	-0.145542	-0.502014	-0.629367	-0.809802	-0.702525	-0.901959	0.304578	0.255309	-0.00822231	-0.0843345	0.0247927	-0.246167	0.0884398	0.287436	-0.50948	-0.773385	-0.702065	-0.763933	-0.910751	-0.939154
X5.Methylthioadenosine					-0.297453	0.6193	0.180332	0.175221	-0.173589	-0.540138	-0.61392	-0.308847	0.940885	0.120509	-0.771213	-1.20918	-1.46762	-1.55156	-0.279639	1.16806	0.980905	1.15055	0.724821	0.45744	0.364907	-0.312277	0.663431	0.393044	-0.255597	-0.706221	-1.00598	-1.23046
Putrescine					-0.309544	-0.328245	-0.354957	-0.296	-0.278534	-0.0911019	1.34802	-0.284449	-0.211853	-0.158049	-0.0815292	-0.0745276	-0.044615	-0.0453991	-0.319517	-0.295313	-0.275566	-0.189112	-0.153896	-0.162993	-0.116209	-0.315844	-0.19775	-0.201599	-0.100532	-0.132718	-0.0958043	-0.032422
Spermidine					-0.445644	-0.468429	-0.872653	-1.22222	-1.40637	-1.33313	-0.921381	-0.301856	-0.165062	0.325499	0.464764	1.16733	1.30377	1.65754	-0.440065	-0.42102	-0.0460105	0.0327645	0.0361942	-0.0455508	0.299707	-0.419744	-0.0385901	-0.199612	-0.107069	-0.158483	0.336852	0.811314
Spermine					0.603023	-0.200392	-0.838381	-1.07284	-1.14928	-1.15494	-1.01484	0.405124	0.0565281	-0.321185	-0.315343	-0.287732	-0.265598	-0.166481	0.611537	0.249045	0.288291	0.1001	0.0466978	0.0205461	-0.0828512	0.581221	-0.271357	-0.319996	-0.479095	-0.249383	-0.191687	-0.0246447
X3.Hydroxyisobutyrate					0.686968	-0.43069	-0.649086	-0.807973	-0.743667	-0.797314	-0.600336	0.576287	0.384139	0.0695062	-0.0504175	-0.168816	-0.236976	-0.402464	0.803658	-0.0487075	-0.163762	-0.312094	-0.413488	-0.479284	-0.537933	0.804465	0.0572572	0.0615071	-0.221446	-0.164008	-0.0632351	-0.119971
N.Acetylneuraminate					-1.53458	-0.507223	0.354002	0.559119	0.736512	0.772963	0.889155	-1.57233	-0.821325	-0.396237	-0.212026	-0.182669	-0.195269	-0.23142	-1.54637	-1.00632	-0.405606	0.133768	0.378926	0.7957	0.761503	-1.55079	-0.252137	0.241502	0.642119	0.819636	1.2855	1.20759
D.Glucoronate					-0.0935371	-0.308738	-0.203961	-0.101635	0.0913874	0.593044	0.642919	-0.207068	-0.375433	-0.726014	-0.789634	-0.885321	-1.01552	-1.19577	0.048631	0.031974	0.366441	0.0999321	0.192369	-0.132898	-0.100319	0.0840521	0.389438	0.196911	0.0304226	-0.159173	-0.282389	-0.0992164
UDP.D.glucuronate					1.30268	0.424944	-0.254738	-0.311969	-0.36321	-0.359196	0.374023	1.39295	-0.284895	-0.691903	-0.691903	-0.69193	-0.691929	-0.691942	1.26699	0.219984	-0.31208	-0.395118	-0.531588	-0.625819	-0.691908	1.25219	0.223932	0.00375347	-0.450642	-0.506732	-0.615268	-0.660978
X1.4.beta.D.Xylan					0.926695	0.546383	0.472232	0.394849	0.769931	0.914274	0.89948	0.881175	-0.0910162	-0.771774	-1.1787	-1.47346	-1.64157	-1.90689	0.778514	0.541557	0.338996	0.196079	0.0760848	-0.13739	-0.0427273	0.922654	0.430357	0.0680573	-0.36694	-0.567877	-0.346771	-0.601894
UDP.N.acetyl.D.glucosamine					0.37551	-0.0625158	-0.0654175	-0.502052	-0.61336	-0.564375	-0.675858	0.186893	0.244927	0.0543604	-0.290225	-0.508724	-0.637533	-0.68366	0.449226	0.111269	0.0469719	-0.307531	-0.441879	-0.581152	-0.540203	0.440012	0.141562	0.382352	0.0966297	-0.168638	-0.596234	-0.79705
CMP.N.acetylneuraminate					1.52463	-0.0922575	-0.55822	-0.875762	-0.96763	-1.16878	-1.38539	1.60207	1.24776	0.211864	-0.511233	-0.730641	-0.946848	-1.12247	1.57155	0.475198	0.112464	-0.261123	-0.445873	-0.67951	-0.784228	1.43867	0.951209	0.681275	0.490723	-0.107238	-0.316871	-0.508743
Asymmetric.dimethyl.arginine					0.247805	-0.620354	-1.07284	-1.13132	-1.20587	-1.24786	-1.5699	0.35888	0.0722805	0.410813	0.363192	-0.280571	-0.276038	-0.117268	0.419213	-0.0199583	0.0778817	-0.0581546	-0.330788	-0.35648	-0.352804	0.464477	0.330198	0.490269	0.457803	0.559864	0.982022	0.970992
Carnosine					1.16685	-0.344014	-0.880846	-1.20471	-1.33961	-1.61486	-1.71961	1.09026	0.305476	0.0524904	0.00287154	0.00680369	-0.261019	-0.0383774	1.1978	0.918671	0.520187	0.0583083	-0.148909	-0.413231	-0.559716	1.26309	0.94194	0.274718	0.33124	-0.127481	-0.189131	-0.356888
Creatine					0.262501	-0.787561	-1.17793	-1.21878	-1.20011	-1.19516	-1.48437	0.403722	-0.0515062	-0.00414915	0.177212	0.590723	0.340276	0.654513	0.276278	0.0726761	0.0321923	0.18028	-0.0537466	-0.121943	-0.243772	0.299501	0.450003	-0.0625601	0.275031	0.544939	0.358198	0.487111
Creatinine					0.89554	-0.716846	-1.16911	-1.45572	-1.45191	-1.36177	-1.38284	0.928234	0.171148	0.255941	0.0920423	0.346952	0.538918	0.809491	0.962498	0.115117	-0.339664	-0.255649	-0.397395	-0.280652	-0.52928	0.958335	0.0874363	-0.13693	0.310194	0.382137	0.272157	0.349041
Guanidinoacetate					-0.200345	-1.03906	-0.763865	-0.690568	-0.758166	-0.71918	-0.505663	-0.100024	-0.372449	-0.533202	-0.599603	-0.748875	-0.580271	-0.763474	-0.0889607	0.154706	0.404979	0.445999	0.496852	0.535172	0.429507	-0.0482997	0.174303	0.529971	0.716877	0.395637	0.0817594	0.491198
trans.4.Hydroxy.L.proline					0.586819	-0.17303	-0.431228	-0.34385	-0.267278	-0.0743808	-0.179986	0.553921	-1.1775	-1.17492	-1.31218	-1.14532	-1.30107	-0.817124	0.551663	0.319509	0.153121	0.0332761	0.0420336	0.0210347	0.09698	0.682024	0.59247	0.314802	0.354047	0.443997	0.238981	0.438592
Pantothenol					-1.22011	-0.0668538	0.920955	1.0341	1.14635	0.892901	1.06173	-1.20283	-0.949114	-0.753738	-0.413816	-0.306615	-0.253528	-0.268588	-1.21334	-0.779417	-0.513189	-0.35183	-0.266707	-0.359178	-0.0219672	-1.22068	-0.299289	0.140362	0.827791	0.537082	0.925939	0.810072
Pantetheine					-0.426209	-0.660473	-0.675861	-0.671701	-0.728071	-0.754548	-0.736917	-0.420005	-0.372298	-0.34535	-0.338348	-0.0333384	0.0190959	0.385284	-0.385948	-0.597042	-0.0886842	0.77011	1.83279	2.31173	2.6114	-0.416792	-0.649424	-0.50243	-0.365577	-0.273832	0.0836649	0.118462
Taurine					0.255042	-0.551918	-0.779208	-0.599211	-0.31863	-0.673445	-0.671464	0.460622	-0.102513	-0.275441	-0.422585	-0.47342	-0.4719	-0.534885	0.596795	0.160231	-0.13141	-0.343385	-0.350326	-0.424816	-0.367396	0.651177	0.128633	-0.0425851	-0.168713	-0.272023	-0.114062	-0.237947
L.Methionine.S.oxide					0.86159	1.01212	0.78721	0.921954	1.11625	0.848373	0.193016	0.829188	-0.237781	-0.516813	-0.805728	-0.860381	-0.927493	-0.858939	0.853273	-0.392765	-0.704804	-0.718351	-0.755539	-0.872395	-0.792052	0.848915	0.0902774	-0.238521	-0.504595	-0.643243	-0.516052	-0.581891
X5.Hydroxyindoleacetate					0.52419	-0.185373	0.0407382	-0.0196058	-0.0794244	0.105959	0.400579	0.34721	-0.523691	-0.40815	-0.66252	-0.791779	-0.990425	-0.737618	0.458763	-0.592812	-0.512991	-0.196068	0.0852459	0.242208	0.427058	0.460287	-0.0168508	0.326179	0.0407122	-0.199208	-0.141764	0.208508
X3.Methyldioxyindole					-0.0120048	-0.357825	0.0756469	0.281913	-0.29325	0.326789	0.840062	-0.108872	-0.300826	-0.50439	-0.40066	-0.27413	-0.388891	-0.572322	-0.110376	-0.370064	-0.302504	-0.102861	0.067659	0.141209	0.110655	-0.0545354	-0.494441	-0.415879	-0.36731	-0.465842	-0.367412	-0.425516
Indole					-0.551926	-0.371093	-0.381897	-0.326359	-1.01734	-1.0797	-1.05557	-0.241414	-0.10024	-0.0601285	-0.225274	0.0284325	-0.115187	-0.12219	-0.369462	-0.418125	-0.386193	0.183692	0.19962	0.481446	0.120555	-0.285227	-0.177787	0.27898	0.421576	0.413152	0.723906	0.314524
Kynurenic.acid					-0.612747	-0.61641	-0.615559	-0.615536	-0.615606	-0.607551	-0.605962	-0.612195	-0.613106	-0.610915	-0.605594	-0.592632	-0.581392	-0.573389	-0.612302	-0.500984	-0.114665	0.855376	1.17833	2.33428	2.51726	-0.611753	-0.505129	0.0477496	0.421355	0.866882	0.986614	1.00493
g.Oxalo.crotonate					-0.769775	-0.771005	-0.715415	-0.478735	-0.0728013	0.531225	1.23585	-0.769561	-0.746815	-0.370697	0.262468	1.04304	1.84559	2.59721	-0.769159	-0.698811	-0.609369	-0.445868	-0.294506	-0.143835	0.0431786	-0.768615	-0.720955	-0.554149	-0.308017	0.0631024	0.287359	0.538657
X2.Aminomuconate					0.891521	1.05035	0.786111	0.449241	0.409025	0.95914	0.944101	0.798393	-0.0739091	-0.541715	-0.862304	-1.28287	-1.36155	-1.5456	0.852349	0.363684	0.338963	-0.0562793	-0.208378	-0.374587	-0.4309	0.748073	0.0756216	-0.395305	-0.704562	-0.858195	-0.768258	-1.00505
sn.glycero.3.Phosphoethanolamine					1.29319	-0.370301	-0.804287	-0.485143	-0.47533	-1.16706	-1.52204	1.2374	0.658273	0.425066	0.00521326	0.121987	-0.165118	-0.353079	1.23583	0.0496416	-0.297113	-0.651259	-0.538522	-0.588078	-0.569909	1.36312	0.656807	-0.0792597	0.117016	-0.284439	-0.257165	-0.439245
Glycerol.3.phosphate					1.45616	0.0461483	-0.164851	-0.181956	-0.145648	-0.314884	-0.343616	1.54208	0.45026	0.203935	-0.097381	-0.393421	-0.587172	-0.683385	1.34642	-0.152342	-0.333299	-0.542653	-0.732765	-0.834361	-0.90685	1.39099	-0.0114591	-0.34577	-0.461162	-0.622684	-0.66461	-0.73323
N.Methylethanolamine.phosphate					-0.12621	-0.918146	-1.0211	-1.07337	-1.07251	-1.08523	-0.86394	-0.204733	0.39036	0.433978	0.67697	0.98763	0.893012	1.44629	-0.192237	-0.21633	-0.0228683	-0.292328	-0.38579	-0.31397	-0.623151	-0.156959	-0.195783	-0.0793719	-0.00567654	0.00672697	-0.0250437	-0.0895772
Sphingosine					-1.22044	-1.1994	-0.844915	-0.439018	-0.435332	-0.303073	-0.126892	-1.22612	-0.505055	0.0474401	0.435494	0.860235	1.01384	1.46715	-1.24563	-0.87165	-0.425604	0.169909	0.249015	0.698045	1.21263	-1.23691	-0.741884	-0.202737	0.258208	0.604759	1.37923	1.27938
Sphingosine.1.phosphate					-0.116384	-0.602768	-0.266873	-0.573158	-0.382559	-0.555889	-0.584276	0.0886832	-0.0832007	-0.355108	-0.427943	-0.498724	-0.474693	-0.5479	0.0729317	0.133927	-0.203771	-0.14593	-0.127191	1.03034	1.79674	0.0678348	-0.00343895	-0.150416	-0.15852	-0.210491	-0.255453	-0.30307
Choline					-0.248368	-0.534697	-0.634803	-0.574026	-0.543255	-0.72354	-0.954939	-0.199749	-0.42404	-0.353856	-0.229978	-0.219011	0.0231876	-0.0766047	-0.178907	0.353411	0.838476	0.735773	0.870014	0.97217	1.02245	-0.23666	-0.477543	-0.43307	-0.203673	-0.187169	-0.0563289	0.095148
L.Carnitine					-0.326118	-0.41754	-0.0938845	0.100061	0.278453	0.456704	0.472652	-0.17676	-0.656021	-0.802294	-0.90254	-0.732471	-0.6686	-0.424737	-0.258985	-0.264381	-0.17696	-0.0196032	-0.0231169	0.438026	1.00403	-0.346653	-0.754074	-0.370212	-0.37851	0.0851579	0.458988	0.565528
Propanoyl.carnitine					0.20946	0.00456751	-0.387391	-0.58558	-0.868849	-0.842165	-0.988577	0.213556	-0.736882	-0.839725	-1.0134	-0.88248	-0.895595	-0.883104	0.14815	0.187186	0.326754	0.0325711	-0.161177	-0.290733	-0.218782	0.32006	0.509885	0.510973	0.49061	0.418585	0.274023	0.233209
Hydroxypropionylcarnitine					0.885289	0.459102	-0.0388179	-0.63457	-0.559081	-0.52726	-0.337865	0.78763	1.07362	0.885289	0.509384	0.671981	0.253972	0.607106	0.824031	-1.00272	-0.696816	-0.832276	-1.10895	-0.9398	-1.0571	0.68811	-0.0994291	-0.0249314	-0.113964	-0.0543715	-0.104138	-0.438583
Methylmalonylcarnitine					-0.376884	0.902683	0.5537	0.270968	0.851666	0.231173	1.25887	-0.197617	-0.164167	-0.0222898	-0.636002	-0.533351	-0.336844	-0.056261	-0.144847	-0.350756	-0.307622	-0.79555	-0.602054	-0.519472	-0.752768	-0.26542	-0.460377	-0.377108	-0.334598	0.111185	0.129011	-0.120786
Butyrylcarnitine					0.139519	-0.462158	-0.612342	-0.656943	-0.624922	-0.675919	-0.681084	0.240476	-0.0972238	0.133029	-0.169218	-0.0453655	-0.204288	0.0658148	0.234797	-0.0217491	-0.0430676	-0.220465	-0.306565	-0.239464	-0.357394	0.144337	-0.0187069	-0.152384	-0.153272	-0.11103	-0.177087	-0.18555
Tiglylcarnitine					0.240056	0.111259	-0.279758	-0.436036	-0.844426	-0.916554	-1.1206	0.170808	0.000443175	0.385747	-0.108792	-0.0339482	-0.0815041	0.0224633	0.132356	-0.231177	-0.492088	-0.731835	-0.808826	-0.762916	-0.808366	0.235691	0.304572	0.191997	-0.0357532	0.206785	0.28197	0.446921
Valerylcarnitine					0.0119923	-0.182139	-0.216143	-0.278613	-0.293129	-0.291722	-0.364708	0.0958657	-0.300392	-0.135595	-0.344897	-0.235482	-0.298393	-0.195529	0.129984	0.0393458	-0.0505446	-0.193359	-0.229589	-0.189224	-0.21357	0.0540288	-0.0326613	-0.111904	-0.10989	-0.0657374	-0.0855003	-0.0830687
Hydroxyisovaleroyl.carnitine					0.298715	-0.00834245	0.00914286	0.359497	0.223286	0.0552122	0.520588	0.266493	-0.357985	-0.190885	-0.511694	-0.648531	-0.387715	-0.634807	0.363046	-0.151188	0.202275	-0.218813	-0.426814	-0.367784	-0.308964	0.243906	0.182639	0.0822141	-0.263263	-0.463469	-0.0752763	0.0635518
Methylglutarylcarnitine					-0.824716	0.772093	0.904523	1.28445	1.01056	0.952683	1.24903	-0.696279	-0.454111	-0.578777	-0.742785	-0.7654	-0.891348	-0.993002	-0.736802	-0.377159	-0.406229	-0.312125	-0.432181	-0.310535	-0.438057	-0.801962	0.341128	0.468099	0.185704	0.532707	0.450805	0.148414
Hexanoylcarnitine					0.321738	-0.0736548	-0.427637	-0.652944	-0.857231	-0.852234	-0.899762	0.385406	-0.4582	-0.545391	-0.6061	-0.649793	-0.754989	-0.786452	0.439244	0.524162	0.66989	0.375831	-0.093062	-0.278025	-0.405612	0.395565	0.224791	0.182476	-0.0805991	0.03374	-0.140203	-0.0532918
Pimelylcarnitine					-0.383285	0.572501	1.05003	1.18359	0.83649	1.73726	1.24424	-0.377166	-0.575754	-0.510591	-0.70085	-0.798797	-0.89137	-0.860388	-0.262976	-0.252167	-0.13926	-0.168053	-0.286441	-0.336106	-0.396367	-0.254198	-0.15465	-0.136864	-0.309188	-0.195029	-0.128523	-0.234031
Hydroxyhexanoyl.carnitine					-0.409878	-0.602459	-0.570289	-0.67371	-0.546786	-0.48515	-0.545884	-0.418676	-0.0110024	-0.0439802	-0.119194	-0.0356726	-0.16393	0.0440808	-0.415978	-0.172229	-0.120351	-0.166161	-0.138076	0.00379959	0.117129	-0.429682	0.390777	0.414573	0.660345	0.463424	0.897012	0.90819
Octanoylcarnitine					0.0805468	-0.371178	-0.822383	-0.974858	-1.13088	-1.19583	-1.27628	0.231263	-0.0980032	-0.164217	-0.177582	-0.122886	-0.175611	-0.388896	0.24008	0.452546	0.832641	0.113719	0.115572	-0.156325	-0.353061	0.0532009	-0.00490726	-0.154643	-0.0519065	0.0128847	-0.114784	-0.111095
Dimethylheptanoyl.carnitine					-0.418121	-0.425808	-0.279431	-0.188855	-0.3366	-0.202833	-0.462299	-0.416774	-0.458417	-0.370644	-0.290759	-0.234375	-0.146485	-0.281017	-0.418925	-0.337317	-0.306861	-0.332766	-0.335566	-0.443219	-0.314057	-0.429481	-0.259477	-0.0386231	0.265605	0.879711	1.58964	1.46089
Decanoylcarnitine					0.394428	-0.188701	-0.497484	-0.0801422	-0.0720724	0.379045	0.779978	0.239805	-0.0217803	0.105079	-0.213719	-0.308186	-0.554766	-0.585348	0.355836	0.445612	-0.185909	-0.556797	-0.743366	-0.807761	-0.898893	0.31626	-0.261534	-0.374218	-0.374121	-0.391216	-0.449343	-0.600293
Hydroxydecanoyl.carnitine					-0.567261	0.158895	0.30852	0.541013	1.03951	1.24329	1.41976	-0.564274	-0.34095	-0.0779743	0.247439	0.396313	0.0849441	0.00664121	-0.567849	-0.697469	-0.56327	-0.458701	-0.223471	-0.387627	-0.454669	-0.595841	-0.695639	-0.614771	-0.672736	-0.660945	-0.72962	-0.738664
Dimethylnonanoyl.carnitine					-0.394106	-0.333963	-0.329504	-0.350665	-0.345746	-0.346347	-0.324902	-0.394234	-0.327008	-0.344213	-0.362478	-0.369069	-0.368926	-0.363503	-0.393686	-0.264991	-0.148702	-0.171461	-0.170634	-0.177056	-0.181799	-0.394133	0.136742	0.915117	0.72825	0.594705	0.358376	-0.0295075
Hydroxyundecanoyl.carnitine					-0.402724	-0.385236	-0.388182	-0.35899	-0.184349	-0.27854	-0.108616	-0.382897	-0.287675	-0.292496	-0.199547	-0.143537	-0.148858	-0.033471	-0.395	-0.308075	-0.15267	-0.207945	-0.145429	-0.187651	-0.174858	-0.410393	-0.162105	-0.0388543	0.401617	0.986914	0.970817	1.01089
Hydroxydodecanoyl.carnitine					0.0476912	0.553006	-0.0196645	-0.187203	-0.476201	-0.569804	-0.263264	0.100332	0.406396	0.536398	0.303911	0.185585	0.144878	0.167378	-0.0178007	-0.208108	-0.341573	-0.584631	-0.419969	-0.567956	-0.361824	-0.0548653	-0.366766	-0.111527	-0.331868	-0.00299724	0.558918	0.361188
Hydroxytridecanoyl.carnitine					-0.453767	-0.492063	-0.545165	-0.417106	-0.371292	-0.446296	-0.40499	-0.506528	-0.227058	-0.279024	-0.110573	0.0180469	0.0935114	0.298324	-0.546768	-0.670122	-0.699071	-0.568269	-0.658719	-0.649692	-0.582746	-0.491293	0.288414	0.695729	1.25807	1.37857	2.40548	2.17973
Tetradecenoylcarnitine					-0.307837	-0.696416	-0.629899	-0.637478	-0.543819	-0.665214	-0.591093	-0.415079	-0.102466	0.400262	0.884494	1.19971	0.742478	0.815629	-0.37586	-0.520148	-0.477634	-0.660233	-0.563646	-0.54473	-0.517161	-0.352098	0.0437842	0.336339	0.165638	0.189504	0.227488	0.187489
Tetradecanoylcarnitine					-0.88026	-0.882858	-0.818745	-0.821831	-0.837049	-0.888118	-0.877049	-0.867835	-0.544835	0.137989	0.553604	0.999142	1.16939	1.47511	-0.863113	-0.562385	-0.105329	0.374316	0.664611	0.737421	1.1294	-0.868926	-0.566536	-0.277536	-0.0311909	0.21831	0.458973	0.361052
Hydroxytetradecanoyl.carnitine					-0.372142	-0.369542	-0.391501	-0.391074	-0.379694	-0.379721	-0.354348	-0.371461	-0.316745	-0.306491	-0.245528	-0.23685	-0.138822	-0.168578	-0.369814	-0.369157	-0.38414	-0.397803	-0.400919	-0.390349	-0.38569	-0.36734	0.726404	0.73603	0.653472	1.19657	1.28629	0.177749
Pentadecanoylcarnitine					-0.807143	-0.816705	-0.780704	-0.748171	-0.774454	-0.776295	-0.801387	-0.810147	-0.670556	-0.409624	-0.218347	0.0491685	0.1582	0.374443	-0.799923	-0.199084	0.398718	1.137	1.76783	1.93749	2.38901	-0.80122	-0.562048	-0.291316	-0.0712176	0.168863	0.439848	0.122041
Hexadecadienoylcarnitine					-0.416719	-0.479474	-0.530024	-0.539765	-0.484735	-0.618558	-0.584444	-0.383214	-0.31298	0.14879	0.70557	1.48595	1.5381	1.68817	-0.405518	-0.459881	-0.300564	-0.197156	0.0189944	-0.0653862	-0.163378	-0.389883	-0.518318	-0.511327	-0.471389	-0.508812	-0.491817	-0.595917
Hexadecenoyl.carnitine					-0.436333	-0.382101	-0.370151	-0.358986	-0.5123	-0.644212	-0.776065	-0.395945	-0.425495	-0.123623	0.0275739	0.29488	0.414551	0.616151	-0.390224	-0.327426	0.105467	0.385577	0.710322	0.685645	0.725443	-0.443421	-0.477791	-0.427059	-0.38794	-0.348757	-0.245296	-0.31763
Palmitoylcarnitine					-0.193151	-0.231852	-0.197426	-0.218054	-0.206833	-0.214648	-0.222884	-0.193985	-0.20041	-0.146955	-0.046323	-0.0303806	0.0453227	0.167942	-0.192536	-0.19939	-0.190531	-0.175497	-0.162588	-0.156887	-0.134601	-0.194711	-0.209058	-0.197354	-0.196603	-0.195204	-0.171324	-0.180031
Heptadecanoyl.carnitine					-0.442454	-0.220405	-0.471062	-0.442571	-0.259013	-0.322672	-0.506621	-0.42451	-0.401267	-0.581654	-0.373132	-0.555532	-0.475067	-0.517666	-0.415869	-0.340205	0.11901	1.09557	1.61973	2.04462	2.76587	-0.43422	-0.517069	-0.372221	-0.41508	-0.419901	-0.429885	-0.242825
Linoelaidyl.carnitine					-0.160524	-0.161401	-0.16118	-0.161018	-0.161322	-0.161613	-0.162243	-0.160546	-0.160618	-0.160462	-0.15953	-0.159197	-0.158848	-0.158447	-0.160573	-0.161374	-0.161965	-0.162771	-0.162444	-0.162765	-0.162537	-0.160623	-0.161672	-0.161173	-0.161279	-0.161786	-0.160666	-0.161172
Octadecenylcarnitine					-0.262551	-0.263604	-0.262169	-0.263671	-0.263179	-0.264085	-0.265463	-0.262301	-0.244395	-0.223196	0.119708	0.286007	1.19668	1.13936	-0.262571	-0.261354	-0.259276	-0.259403	-0.258018	-0.258527	-0.257055	-0.262448	-0.26359	-0.260238	-0.259953	-0.260631	-0.258231	-0.257341
Acetylcarnitine					1.06307	0.209129	-0.474904	-0.67408	-0.514703	-0.697181	-1.01585	0.905518	-0.0819512	-0.335427	-0.590835	-0.459384	-0.504855	-0.717394	0.832564	0.626585	0.469362	0.0710104	-0.0841263	-0.513452	-0.123133	0.78381	0.188116	0.164563	-0.269502	-0.430627	-0.325966	-0.557769
Heptanoic.acid					-0.776246	-0.592131	-0.530874	-0.527862	-0.480292	-0.482688	-0.51415	-0.769403	-0.482023	-0.287166	-0.227193	-0.188523	-0.206986	0.0175073	-0.774869	-0.600869	-0.485765	-0.319522	-0.212107	-0.105762	-0.0983087	-0.772772	0.348232	0.642597	0.916902	1.44412	2.49488	2.06349
Octanoic.acid..caprylate.					-0.83992	-0.6891	-0.658727	-0.544569	-0.51949	-0.396978	-0.178996	-0.84352	-0.5353	-0.277732	-0.123372	-0.0654813	0.0554354	0.180344	-0.843015	-0.684476	-0.495942	-0.401231	-0.288811	-0.0874154	-0.0280468	-0.841095	0.0960671	0.865548	1.29749	1.49111	2.33769	1.97996
Nonanoic.acid..pelargonate.					-0.594467	-0.539107	-0.524469	-0.516472	-0.50833	-0.507414	-0.515302	-0.593671	-0.385091	-0.241029	-0.177127	-0.137951	-0.0960752	-0.0380657	-0.594163	-0.530003	-0.501764	-0.446334	-0.415711	-0.362359	-0.357498	-0.594988	0.50615	1.08121	1.44138	2.12619	2.37214	1.54701
Decanoic.acid..caprate.					-0.615105	-0.563293	-0.588376	-0.546246	-0.566275	-0.456905	-0.525415	-0.602585	-0.495922	-0.31417	-0.188073	-0.167805	-0.0325867	-0.0600724	-0.585397	-0.525717	-0.566215	-0.428682	-0.350345	-0.294592	-0.269301	-0.615545	0.153027	0.98313	1.2591	2.22916	2.09954	1.9042
Dodecanoic.acid					-0.693097	-0.507898	-0.449701	-0.376647	-0.323506	-0.208562	-0.204954	-0.663019	-0.716559	-0.658374	-0.603598	-0.652732	-0.64991	-0.58749	-0.687711	-0.304116	-0.0765498	0.236671	1.35626	0.917719	1.06874	-0.688587	-0.258463	0.538883	0.860016	0.749042	0.770814	0.756491
Tetradecanoic.acid					-1.17823	-0.478364	-0.278506	-0.0704964	0.0421457	0.204207	0.254968	-1.17785	-0.908706	-0.764575	-0.737659	-0.752795	-0.649144	-0.595613	-1.17683	-0.455026	-0.110681	0.272108	0.51707	0.472512	0.705582	-1.1731	0.175326	1.04066	1.22431	1.82525	1.67179	1.50303
Hexadecanoic.acid					-0.938329	0.532027	1.09681	0.776283	0.920752	1.13892	1.37746	-0.912303	-0.805841	-0.541596	-0.755743	-0.617465	-0.00711142	-0.573533	-0.922405	-0.755116	-0.807485	-0.577458	-0.110768	-0.607568	-0.361004	-0.951101	0.390215	0.518152	0.339394	0.530176	0.394955	0.243798
Octadecanoic.acid					-0.443405	0.481707	1.01639	0.451546	0.933484	0.913323	0.751024	-0.527911	-0.654729	-0.591959	-0.825201	-0.77127	-0.568324	-0.810024	-0.486008	-0.665473	-0.5682	0.0607095	0.641551	-0.000172804	0.285138	-0.587703	-0.00727622	0.245747	0.182424	-0.215026	-0.31866	-0.350706
Tetradecenoic.acid					-0.438698	-0.339255	-0.364597	-0.358844	-0.284723	-0.113414	-0.209573	-0.461471	-0.484088	-0.577788	-0.414492	-0.676128	-0.642359	-0.672894	-0.429711	-0.282821	-0.00396622	0.261054	0.616086	0.897991	0.768124	-0.413849	-0.130856	-0.183522	-0.308068	0.122079	-0.095489	-0.14009
Hexadecenoic.acid					-0.368766	0.55714	0.873264	0.830764	0.86022	0.727965	1.1562	-0.305003	-0.59231	-0.675508	-0.467218	-0.926443	-0.82737	-0.868011	-0.382964	-0.478467	-0.491956	-0.416232	-0.312229	-0.263694	-0.373381	-0.401048	-0.232913	-0.0886682	-0.427005	0.0455911	-0.332329	-0.358568
Octadecenoic.acid					-0.31699	1.0801	1.24302	1.66362	1.16714	1.39087	1.15117	-0.476967	-0.543829	-0.636709	-0.643173	-0.51853	-0.329867	-0.47496	-0.449051	-0.437956	-0.369453	-0.27364	-0.380352	-0.350952	-0.468118	-0.453087	-0.0977104	-0.179092	-0.390846	-0.388628	-0.610281	-0.661937
Octadecadienoic.acid					-0.406466	1.02267	1.26659	1.34211	1.4043	1.39691	1.67097	-0.476843	-0.393831	-0.244051	-0.119969	-0.0881731	0.142433	0.0424579	-0.432476	-0.506378	-0.500776	-0.71882	-0.607068	-0.576151	-0.730804	-0.404077	-0.380196	-0.362998	-0.557909	-0.678403	-0.6662	-0.71256
Octadecatrienoic.acid					-0.300023	0.852972	1.68805	1.33174	1.18696	0.988933	1.19081	-0.281128	-0.158128	-0.292158	-0.234641	-0.22029	0.0139898	-0.218036	-0.319579	-0.462633	-0.612969	-0.782191	-0.632895	-0.694225	-0.790792	-0.320336	-0.427918	-0.334424	-0.557868	-0.577585	-0.657059	-0.687954
Eicosatetraenoic.acid					-0.491882	-0.389611	-0.027484	0.780688	1.23092	2.05158	2.1567	-0.48602	-0.437937	-0.290342	-0.0568323	0.313834	0.692875	0.90811	-0.484474	-0.556866	-0.603332	-0.648827	-0.632111	-0.632525	-0.635365	-0.474919	-0.525679	-0.529654	-0.52902	-0.549607	-0.50597	-0.561894
Eicosapentaenoic.acid					-0.422285	-0.458497	-0.22932	0.481602	0.731491	1.48286	2.29233	-0.433705	-0.246428	-0.15403	0.172202	0.803261	1.32797	1.75763	-0.435984	-0.666087	-0.776248	-0.822547	-0.821788	-0.776979	-0.80143	-0.425414	-0.645043	-0.519212	-0.566304	-0.65638	-0.719455	-0.7025
Docosahexaenoic.acid					-0.428948	-0.0612929	0.340186	0.962185	1.45007	1.92869	2.19565	-0.373585	-0.251655	-0.203216	0.0565903	0.299184	0.570234	0.57712	-0.44196	-0.72079	-0.764924	-0.812649	-0.816636	-0.810167	-0.825044	-0.42666	-0.526861	-0.419057	-0.516165	-0.663339	-0.666315	-0.727471
Dodecanedioic.acid					-0.989946	-0.745321	-0.611567	-0.549987	-0.375475	-0.400316	-0.211318	-0.993015	-0.734118	-0.631364	-0.579969	-0.459944	-0.322391	-0.316302	-0.989579	-0.565024	-0.0959812	0.30457	0.37433	0.730242	0.937145	-0.9798	-0.357065	0.340769	0.653677	1.55057	1.74559	2.0208
X.8Z.11Z.14Z..Icosatrienoic.acid					-0.496187	-0.145787	0.20694	0.596048	1.07294	1.32138	1.73207	-0.489014	-0.458766	-0.244422	0.0329244	0.417796	1.17657	1.37948	-0.510832	-0.505088	-0.621633	-0.896796	-0.819718	-0.841358	-0.849128	-0.487025	-0.607223	-0.511677	-0.624177	-0.693541	-0.620017	-0.671986
X.7Z.10Z.13Z.16Z.19Z..Docosa.7.10.13.16.19.pentaenoic.acid					-0.474692	-0.355203	0.143314	1.05909	1.55797	2.27614	2.07099	-0.498915	-0.329616	-0.221345	-0.00915741	0.185889	0.510925	0.530251	-0.467507	-0.625993	-0.66848	-0.726521	-0.698153	-0.707272	-0.71108	-0.462783	-0.513522	-0.47338	-0.451446	-0.516942	-0.516578	-0.61061
alhpa.tocopheronolactone					-0.913788	-0.0508258	0.42182	1.08054	1.12814	2.18168	2.94486	-0.912121	-0.70422	-0.402495	-0.107144	0.189779	0.52826	0.696092	-0.914129	-0.701996	-0.555963	-0.559075	-0.611508	-0.647102	-0.709919	-0.916496	-0.209697	0.131563	-0.120479	-0.204751	-0.39168	-0.526778
dihydroxy.octadecanoic.acid					-0.594228	-0.527959	-0.493401	-0.471191	-0.438899	-0.398431	-0.410655	-0.594145	-0.481782	-0.385834	-0.323341	-0.265751	-0.239076	-0.204308	-0.594146	-0.566943	-0.545329	-0.532743	-0.518008	-0.512244	-0.505252	-0.594172	0.375958	1.22727	1.57381	1.8001	1.96549	2.48916
hydroxy.dodecanedioic.acid					-0.537038	-0.508262	-0.498486	-0.495494	-0.485377	-0.479544	-0.468863	-0.536948	-0.460686	-0.42308	-0.411001	-0.410945	-0.401297	-0.386949	-0.536708	-0.49286	-0.478404	-0.468592	-0.480009	-0.472041	-0.466703	-0.537646	1.28817	1.55233	1.47796	1.89732	2.26882	1.48324
dihydroxy.hexadecanoic.acid					-0.524517	-0.462642	-0.428818	-0.401548	-0.365232	-0.322227	-0.283889	-0.524329	-0.495841	-0.478609	-0.47005	-0.460065	-0.446715	-0.440751	-0.524394	-0.511177	-0.503508	-0.496827	-0.491533	-0.488864	-0.486255	-0.524436	0.349819	0.9778	1.28639	2.00212	2.14437	2.71144
trihydroxy.octadecenoic.acid					-0.853014	-0.68748	-0.604958	-0.557902	-0.48677	-0.375444	-0.216577	-0.848141	-0.362723	-0.128209	0.126154	0.255091	0.52935	0.622102	-0.855118	-0.726817	-0.634786	-0.533324	-0.506604	-0.369669	-0.378923	-0.85626	0.116334	0.519549	0.989702	1.73687	2.25217	2.6261
tetrahydroxy.octadecanoic.acid					-0.64984	-0.509302	-0.404837	-0.393871	-0.365097	-0.260849	0.0768389	-0.651511	-0.442927	-0.255963	-0.0959208	-0.0285154	0.115606	0.168269	-0.649317	-0.613491	-0.567982	-0.538712	-0.503154	-0.455793	-0.451192	-0.651512	-0.0397001	0.220378	0.473449	0.969815	1.07261	1.18312
epoxy.octadecanoic.acid					-0.590088	-0.310552	-0.337027	-0.320051	-0.35951	-0.339118	-0.298086	-0.590015	-0.290511	-0.280619	-0.351535	-0.336173	-0.384174	-0.380229	-0.589824	-0.465164	-0.399288	-0.351944	-0.334274	-0.340211	-0.329173	-0.589583	1.00827	1.8974	1.31371	1.33436	1.00967	0.469042
PE.16.0.0.0.					-0.836122	-0.0510154	0.406254	0.595371	0.792941	0.811861	0.859165	-0.836364	-0.790872	-0.769018	-0.753401	-0.745261	-0.744236	-0.731833	-0.837556	0.830349	1.57768	1.35898	1.64697	1.70753	1.33558	-0.836687	-0.736298	-0.737066	-0.72702	-0.710752	-0.702081	-0.710044
PE.20.4.0.0.					0.0212582	-0.421964	-0.784618	-0.656335	-0.607708	-0.782636	-0.933542	-0.0581756	0.308016	1.44785	0.94342	1.15868	1.14137	1.00212	0.0247194	-0.834557	-0.948084	-1.10542	-0.689517	-0.908899	-0.861377	0.0865524	0.0515821	0.0668048	0.457039	-0.32971	0.470747	0.359998
PE.P.16.0.0.0.					-0.327766	-0.387583	-0.61292	-0.535025	-0.456229	-0.563387	-0.592513	-0.309475	-0.629992	-0.691003	-0.682587	-0.597255	-0.601777	-0.553955	-0.327911	-0.353156	-0.199667	-0.0102406	0.0557119	0.220693	0.509824	-0.323067	-0.369576	-0.131672	0.563165	1.27037	1.61836	2.58838
PS.18.1.0.0.					-0.578938	-0.64829	-0.533089	-0.357081	-0.301602	-0.289177	-0.134369	-0.596751	-0.631238	-0.538323	-0.489711	-0.406237	-0.324594	-0.221133	-0.606532	-0.549487	0.0683528	1.25611	0.881322	1.76637	2.69986	-0.58836	-0.265372	-0.500793	-0.502153	-0.263545	0.0413666	0.881084
HODE					-0.662186	-0.511751	-0.414382	-0.40308	-0.344991	-0.333818	-0.285973	-0.664422	-0.626591	-0.564876	-0.56024	-0.532836	-0.531626	-0.51853	-0.664915	-0.471765	-0.0596822	0.0594142	0.0693811	0.156595	0.219343	-0.665563	0.220032	0.604087	0.883681	2.01855	1.4096	1.38379
X9.S..HODE					-0.710255	-0.527811	-0.490675	-0.513467	-0.512362	-0.452894	-0.424787	-0.712199	-0.474755	-0.441078	-0.464349	-0.422077	-0.468187	-0.442887	-0.710197	-0.345132	-0.0751245	0.207966	0.297076	0.420707	0.385181	-0.710682	0.378585	1.19251	0.665819	1.38557	1.66127	0.744775
HETE					-1.00843	-0.841082	-0.296638	0.137565	0.447612	0.435209	0.444101	-1.00392	-0.77973	-0.622673	-0.429401	-0.378996	-0.283869	0.0748427	-1.0127	-0.636333	-0.205221	0.10089	0.429289	0.397363	0.436624	-1.01271	-0.502009	0.171301	0.26025	0.778076	1.66391	1.24751
Prostaglandin.A2.B2					-0.462343	-0.523447	-0.524834	-0.572029	-0.575885	-0.551165	-0.500323	-0.465958	-0.394161	-0.507966	-0.232545	-0.114898	0.247618	0.330915	-0.429806	-0.309405	-0.153097	0.0980239	0.538867	0.672337	0.687639	-0.428215	-0.495648	-0.397054	-0.0266522	0.436934	0.758551	1.24585
Prostaglandin.D2.Thromboxane.A2..isobars.					-0.382554	-0.330277	-0.288836	-0.31836	-0.279907	-0.301379	-0.332966	-0.370768	-0.371603	-0.359015	-0.356107	-0.371072	-0.310638	-0.342528	-0.379665	-0.439967	-0.399257	1.06607	0.898871	2.02042	2.93689	-0.385178	-0.314496	-0.304237	-0.286701	-0.274779	-0.296524	-0.291512
Prostaglandin.F2alpha.beta.D1..isobars.					-0.777121	-0.565609	-0.435307	-0.393114	-0.290967	-0.25162	-0.24919	-0.777087	-0.527325	-0.417214	-0.346941	-0.336618	-0.297657	-0.288666	-0.777338	-0.694599	-0.621873	-0.567288	-0.553583	-0.513307	-0.486007	-0.777465	1.16211	1.60081	1.97889	1.87157	2.21985	2.13289
X2.3.Dinor.8.iso.prostaglandin.F2alpha					-0.430149	-0.415925	-0.410048	-0.406758	-0.400662	-0.389752	-0.369939	-0.429696	-0.367569	-0.373051	-0.38667	-0.374826	-0.394815	-0.400096	-0.429739	-0.342632	-0.265772	-0.184939	-0.187568	-0.124282	-0.0982286	-0.43008	0.2307	0.612427	0.975871	1.13298	1.36613	0.466643
Leukotriene.A4					-0.608669	-0.600424	-0.601838	-0.600065	-0.616968	-0.601748	-0.588931	-0.61976	-0.593096	-0.480096	-0.263951	-0.0899414	0.102362	0.198526	-0.613681	-0.504203	-0.373377	-0.298006	-0.222431	-0.208953	-0.196309	-0.609588	-0.0356323	0.267733	0.854513	1.62373	1.93561	2.56084
Cholesterol.sulfate					0.73645	-0.0136801	0.376216	0.187959	0.286478	0.580193	0.732594	0.691838	-0.269633	-0.678032	-0.884441	-1.02387	-1.07993	-1.20282	0.706086	0.648498	0.291386	-0.562004	-0.746133	-0.80022	-0.733578	0.76529	0.26836	0.0465944	-0.260685	-0.258858	-0.4173	-0.64438
Cortisol					-0.0238046	-0.360043	-0.437991	-0.316453	-0.512316	-0.230975	-0.219876	-0.0103446	-0.259861	-0.142258	0.375076	0.456643	0.757971	1.12189	-0.0518444	-0.310023	-0.565686	-0.377282	-0.339531	-0.270648	-0.143931	0.036299	-0.250188	-0.152798	-0.213253	-0.294812	-0.142698	-0.380125
Cortisone					0.832169	0.118311	0.02276	-0.435842	-0.449956	-0.422959	-0.514731	0.686185	-0.0925253	-0.426877	-0.611951	-1.07873	-0.448154	-0.990956	0.802504	0.0298907	-0.121424	0.136369	-0.22864	-0.0587597	-0.0997329	0.670222	0.124151	-0.0413291	-0.246837	-0.384318	-0.198141	-0.441341
N.hexadecanoyl.ethanolamine					-1.22044	-1.1994	-0.844915	-0.439018	-0.435332	-0.303073	-0.126892	-1.22612	-0.505055	0.0474401	0.435494	0.860235	1.01384	1.46715	-1.24563	-0.87165	-0.425604	0.169909	0.249015	0.698045	1.21263	-1.23691	-0.741884	-0.202737	0.258208	0.604759	1.37923	1.27938
N..Octadecanoyl..ethanolamine					-1.26482	-1.12739	-0.637692	0.0137336	-0.138782	0.259939	0.536228	-1.30469	-0.294364	0.248481	0.682052	1.09484	1.24346	1.57045	-1.27849	-1.03946	-0.755468	-0.209049	0.170232	0.550154	0.804935	-1.30093	-0.82868	-0.335547	-0.0626481	0.0246148	0.702109	0.574711
N..9Z_12Z.octadecadienoyl..ethanolamine					-1.25239	-1.05789	-0.449282	-0.0235993	0.0104111	0.297229	0.251091	-1.26852	-0.193646	0.141386	0.627016	0.809841	0.742984	0.91423	-1.24792	-0.582191	0.11106	0.808404	1.13678	1.05257	1.30721	-1.27145	-0.813057	-0.391287	-0.0394558	-0.317669	-0.302045	-0.584447
N..9Z.octadecenoyl..ethanolamine					-1.45777	-1.23882	-0.76443	-0.301589	-0.227563	0.118461	0.295245	-1.46822	-0.615294	0.0252298	0.305715	0.604134	0.948807	1.23883	-1.45431	-0.907586	-0.228272	0.208011	0.747227	0.989621	1.14336	-1.45077	-0.682977	0.0628259	0.481917	0.471729	0.888153	0.718715
N..7Z_10Z_13Z_16Z.docosatetraenoyl..ethanolamine					-0.65457	-0.661869	0.147078	1.12846	1.14541	1.74741	1.59138	-0.607932	-0.235409	0.0672877	0.238061	0.517638	0.944177	0.933209	-0.651338	-0.804803	-0.916773	-0.917036	-0.917015	-0.91705	-0.768486	-0.641477	-0.435652	-0.340029	-0.207406	-0.547823	-0.610675	-0.666994
N..11Z_14Z.eicosadienoyl..ethanolamine					0.0590342	-0.455404	-0.349355	-0.400719	-0.503463	-0.442955	-0.501109	0.0919719	-0.209553	0.128887	0.342391	0.500496	0.238062	0.031887	0.135136	-0.780533	-0.943549	-0.739944	-0.537265	-0.671461	-0.670045	0.0531103	-0.326397	-0.302619	-0.131324	-0.17552	0.0377322	0.14765
N..11Z.eicosaenoyl..ethanolamine					0.184572	-0.610515	-0.438644	-0.452586	-0.607101	-0.683856	-0.660149	0.357747	0.0332051	0.190321	-0.0156421	0.133004	0.357562	0.118437	0.337681	-0.89314	-1.0542	-0.965742	-0.578926	-0.712597	-0.645253	0.302527	-0.207381	-0.127948	0.295925	0.163281	-0.0242597	0.162734
X3.pentadecanoyl.sn.glycero.1.phosphocholine					-0.300851	-0.833131	-0.545329	-0.721161	-0.419914	-0.890454	-0.969513	-0.0180795	-0.284599	-0.661884	-0.575687	-0.753044	-0.675694	-0.490791	-0.0881364	-0.122251	0.164173	0.702412	1.0044	1.42647	1.7747	-0.0103151	-0.122229	-0.125703	-0.195635	-0.144323	-0.15716	0.224741
Bilirubin					0.240512	0.116733	0.200347	0.356011	0.211778	0.130561	0.469449	0.319781	-0.0668844	-0.426362	-0.718686	-0.677107	-0.863381	-0.680344	0.177101	-0.092261	0.00629815	0.019111	0.0314543	0.514385	-0.0187658	0.275895	-0.597415	-0.421772	-0.590006	-0.299984	-0.0515037	-0.307473
phenylacetylglutamine					0.35952	0.616458	-0.405425	0.00742718	-0.0124002	-0.264441	-0.322198	0.261095	0.447412	0.0776046	-0.286748	-0.363086	-0.669726	-0.886887	0.22214	-0.0519328	-0.0864875	-0.0723956	-0.417049	-0.320331	-0.348744	0.381099	-0.111521	-0.122971	-0.493221	-0.276322	-0.690922	-0.732502
phenyllactate..PLA.					0.700636	0.147123	-0.0699593	-0.134045	-0.0976509	-0.131561	-0.19433	0.472491	0.00621233	0.0402489	0.0522741	-0.130634	0.242413	-0.0396989	0.503443	-0.626957	-1.04245	-1.11358	-1.07281	-1.11442	-0.845126	0.558934	-0.27462	0.643701	0.57416	-0.656001	-0.000281922	0.173198
pipecolate					0.273101	-0.147591	-0.473639	-0.827368	-0.454481	-0.776257	-1.46483	0.439019	0.43754	0.272704	0.14448	0.235099	0.274395	0.16523	0.344052	-0.475163	-0.461326	-0.269727	-0.538752	-0.667163	-0.288492	0.24721	0.422764	0.0504885	0.272264	-0.0828837	0.960615	0.411981
Caffeine					0.155386	-0.19456	-0.141428	-0.276339	0.0542097	-0.178693	-0.285509	0.0635651	-0.0270054	-0.163465	-0.277715	-0.355412	-0.499243	-0.53519	0.175827	-0.052214	-0.250029	-0.23302	-0.148109	-0.144455	-0.27626	0.131049	0.110573	0.000804616	-0.0328411	0.0617895	-0.0976306	0.0294261
Riboflavin					0.552416	0.0370642	-0.0153987	0.460908	0.334461	0.358111	-0.211824	0.17698	0.126529	-0.413131	-0.877413	-0.971326	-1.47454	-1.53704	0.368806	0.057073	-0.0674819	-0.316501	-0.323303	-0.375546	-0.0720293	0.220479	0.264936	0.573346	0.422321	0.419963	-0.110912	-0.295479
X2.Deoxy.alpha.D.glucoside					0.994176	-0.778573	-1.20944	-1.35592	-1.49523	-1.46704	-1.55873	1.01125	-0.183939	-0.318329	-0.053897	0.372505	0.448809	1.0109	1.09831	0.840054	0.401464	1.30489	0.455049	0.366417	0.373263	1.03753	0.707059	-0.413432	-0.684217	-0.60035	0.00675211	-0.0296042
cis.p.Coumarate					0.04377	-0.841086	-0.656487	-0.930167	-0.649165	-0.772551	-0.45978	0.177701	-0.202983	-0.277112	-0.249274	-0.265143	-0.386997	-0.519895	0.210719	0.229022	0.145823	0.321565	0.152753	-0.0632885	0.251378	0.29167	0.32057	0.300097	0.0471298	0.210264	0.431378	0.16629
N.Acyl.D.mannosaminolactone					-0.623301	0.11977	0.698994	1.23737	1.54644	1.91221	2.25422	-0.734381	-0.6088	-0.626168	-0.627038	-0.588034	-0.670007	-0.758877	-0.633503	-0.630106	-0.523567	-0.399576	-0.308503	-0.392174	-0.24015	-0.67637	-0.28262	-0.0639574	-0.0822817	0.0557232	0.127361	0.251255
N6.Methyl.L.lysine					0.304627	0.0237131	-0.217622	-0.184653	0.245203	0.0318208	-0.570212	0.0548154	-0.415337	0.109467	-0.655005	-0.624995	-0.945714	-1.00835	0.36577	-0.0496772	0.0417048	0.184163	0.315031	0.150637	0.279797	0.162328	0.186109	-0.179411	-0.011103	-0.114456	0.103946	0.264652
Shikimate.3.phosphate					-1.23038	-0.841804	-0.685974	-0.553327	-0.424901	-0.52288	-0.823452	-1.23499	-0.551388	-0.114306	0.174267	0.580311	0.787966	0.733433	-1.23939	-0.666552	-0.331948	0.122577	0.784569	1.22804	1.75135	-1.23353	-0.680072	-0.192692	0.446861	0.684824	1.62802	1.59943
alpha.N.Peptidyl.L.glutamine					-0.905705	-0.898016	-0.86156	-0.873626	-0.858675	-0.746779	-0.718481	-0.899917	-0.588382	-0.394938	-0.153258	0.217942	0.211278	0.613869	-0.90655	-0.551903	-0.323619	0.102939	-0.0598634	0.286052	0.431558	-0.901629	-0.136625	0.44975	1.00559	1.67485	2.19446	2.02359
N.Amidino.L.aspartate					0.040055	-0.900243	-0.982691	-0.798887	-0.896427	-1.01235	-1.20402	0.123008	-0.0279897	-0.0105683	-0.152829	0.31567	0.144473	0.280376	0.150924	0.156342	0.0437811	-0.179807	-0.469363	-0.625296	-0.670103	0.28274	0.0326807	0.020619	0.508386	0.770137	1.4271	1.10463
N.Acetylmethionine					0.617781	0.632551	0.505623	0.583665	0.174313	0.492312	1.21094	0.606168	0.219004	0.0961439	-0.453134	-0.177715	-0.40954	-0.554397	0.566259	-0.344438	-0.104754	-0.148225	0.0356259	-0.150222	-0.360265	0.498956	-0.752407	-1.11178	-0.949455	-0.982113	-1.05275	-0.976488
DEHP					-1.07535	-0.890609	-0.733506	-0.676755	-0.623978	-0.582532	-0.492196	-1.07476	-0.132867	0.157664	0.409023	0.49079	0.581276	0.710486	-1.07523	-0.654869	-0.500798	-0.594765	-0.559204	-0.543727	-0.5483	-1.07564	1.08757	1.24429	1.49255	1.67735	1.56678	1.52464

## Sheet: Sheet 3 - ANOVA
Sheet 3	ANOVA - Impact of Species and Time
	Species(F.val)	Species(raw.p)	Species(adj.p)	Time(F.val)	Time(raw.p)	Time(adj.p)	Interaction(F.val)	Interaction(raw.p)	Interaction(adj.p)
Prostaglandin.F2alpha.beta.D1..isobars.	1217.8	3.8929e-64	8.2139e-62	373.31	2.0179e-172	8.5156e-171	135.35	6.5343e-170	4.5958e-168
PE.16.0.0.0.	975.93	1.4478e-60	1.5275e-58	131.35	4.4179e-96	2.0265e-95	42.573	1.1979e-85	1.5798e-84
DEHP	349.8	2.2535e-44	1.585e-42	196.15	6.7234e-123	4.5762e-122	31.033	1.1836e-67	7.3453e-67
dihydroxy.octadecanoic.acid	331.64	1.4825e-43	7.8203e-42	278.13	6.7178e-149	9.4497e-148	166.65	1.9705e-187	2.0788e-185
dihydroxy.hexadecanoic.acid	323.88	3.416e-43	1.4415e-41	243.13	1.274e-138	1.2219e-137	184.54	3.2696e-196	6.8989e-194
alhpa.tocopheronolactone	281.09	4.8773e-41	1.7152e-39	139.13	1.0287e-99	5.4265e-99	49.888	1.3907e-95	2.6676e-94
S.Adenosyl.L.homocysteine	224.1	1.203e-37	3.6262e-36	77.355	2.0722e-66	6.1581e-66	47.308	3.4384e-92	5.1822e-91
trihydroxy.octadecenoic.acid	214.28	5.523e-37	1.4567e-35	137.59	5.2945e-99	2.7247e-98	28.202	1.0563e-62	6.0237e-62
Kynurenic.acid	181.08	1.5832e-34	3.7117e-33	244.13	6.2521e-139	6.2819e-138	96.2	1.7749e-142	9.3628e-141
S.Glutathionyl.L.cysteine	178.19	2.6996e-34	5.6962e-33	83.903	1.6215e-70	4.9585e-70	62.381	1.4774e-110	5.1955e-109
Urate	168.48	1.7241e-33	3.3072e-32	58.037	3.2884e-53	7.9753e-53	27.156	8.2458e-61	4.5786e-60
hydroxy.dodecanedioic.acid	165.29	3.2362e-33	5.6903e-32	66.145	5.7939e-59	1.5281e-58	51.284	2.2599e-97	5.2982e-96
Inosine	162.43	5.7381e-33	9.3134e-32	49.609	7.3877e-47	1.6238e-46	31.113	8.648e-68	5.5295e-67
Docosahexaenoic.acid	155.74	2.273e-32	3.4257e-31	56.83	2.5225e-52	5.9803e-52	39.789	1.3642e-81	1.3707e-80
Heptanoic.acid	150.37	7.1251e-32	1.0023e-30	129.54	3.2218e-95	1.4162e-94	41.197	1.1583e-83	1.3578e-82
Eicosatetraenoic.acid	149.2	9.1653e-32	1.2087e-30	90.464	1.8137e-74	5.9797e-74	41.101	1.5983e-83	1.7749e-82
X.7Z.10Z.13Z.16Z.19Z..Docosa.7.10.13.16.19.pentaenoic.acid	142.08	4.4441e-31	5.5159e-30	66.384	3.9639e-59	1.0587e-58	37.643	2.3836e-78	2.1867e-77
Pyruvate	141.41	5.1841e-31	6.077e-30	94.831	5.1603e-77	1.8147e-76	28.301	7.0326e-63	4.1219e-62
Hydroxytridecanoyl.carnitine	140.72	6.0592e-31	6.7289e-30	43.295	7.9948e-42	1.6869e-41	23.978	7.7118e-55	3.616e-54
X2.Deoxy.alpha.D.glucoside	136.75	1.5185e-30	1.602e-29	64.445	8.764e-58	2.2551e-57	18.77	3.0197e-44	1.1378e-43
alpha.N.Peptidyl.L.glutamine	136.22	1.7182e-30	1.7263e-29	267.74	5.896e-146	7.7753e-145	42.266	3.2943e-85	4.0888e-84
Cytidine	128.6	1.0721e-29	1.0282e-28	70.589	5.5483e-62	1.5204e-61	65.217	1.1555e-113	4.8764e-112
Prostaglandin.D2.Thromboxane.A2..isobars.	123.54	3.8015e-29	3.4875e-28	19.851	1.2276e-20	1.9773e-20	17.755	4.735e-42	1.7226e-41
X2.Aminomuconate	122.72	4.6962e-29	4.1287e-28	65.105	3.0424e-58	7.9253e-58	6.9264	1.276e-15	2.0553e-15
N.Acyl.D.mannosaminolactone	121.18	6.9728e-29	5.885e-28	38.688	5.4838e-38	1.1126e-37	15.803	1.0571e-37	3.4316e-37
Guanine	119.21	1.1657e-28	9.4603e-28	85.706	1.284e-71	4.105e-71	47.37	2.8356e-92	4.6024e-91
Adenosine	107.47	2.8851e-27	2.2546e-26	4.5774	0.00015886	0.00017925	8.746	1.9043e-20	3.8636e-20
D.Ribose	106.92	3.3784e-27	2.5458e-26	31.988	3.8799e-32	7.2447e-32	8.1979	5.2466e-19	9.7968e-19
IMP	106.16	4.1975e-27	3.054e-26	11.184	1.17e-11	1.5927e-11	10.726	1.5551e-25	3.5281e-25
Leukotriene.A4	104.85	6.1394e-27	4.3181e-26	89.014	1.314e-73	4.2653e-73	37.2	1.15e-77	1.011e-76
Dodecanoic.acid	103.04	1.0439e-26	7.1056e-26	38.013	2.0617e-37	4.1431e-37	13.033	3.1975e-31	8.762e-31
Pantetheine	100.07	2.5292e-26	1.6677e-25	123.31	3.4572e-92	1.4303e-91	56.111	2.5341e-103	7.6384e-102
Shikimate.3.phosphate	95.516	1.0281e-25	6.5735e-25	286.97	2.4738e-151	3.7284e-150	23.57	4.7811e-54	2.1464e-53
alpha.D.Ribose.1.phosphate	92.742	2.4773e-25	1.5374e-24	101.31	1.1208e-80	4.1489e-80	9.6363	9.3125e-23	2.005e-22
Hypoxanthine	90.632	4.903e-25	2.9558e-24	320.45	4.7253e-160	9.0639e-159	36.294	2.9581e-76	2.4006e-75
glycine	86.335	2.0478e-24	1.2003e-23	15.419	4.0047e-16	5.9506e-16	9.5808	1.2939e-22	2.7301e-22
PE.20.4.0.0.	84.013	4.5372e-24	2.5874e-23	1.3894	0.21712	0.22457	11.003	3.1216e-26	7.1594e-26
Heptadecanoyl.carnitine	83.503	5.416e-24	3.0073e-23	51.586	2.1982e-48	4.8822e-48	53.181	9.4079e-100	2.4813e-98
Eicosapentaenoic.acid	81.829	9.7371e-24	5.268e-23	97.857	9.6794e-79	3.5213e-78	39.895	9.5096e-82	1.0033e-80
Decanoic.acid..caprate.	79.87	1.9572e-23	1.0324e-22	68.703	1.033e-60	2.7944e-60	29.248	1.469e-64	8.8558e-64
X.5.L.Glutamyl..L.glutamine	78.898	2.782e-23	1.4317e-22	4.6554	0.0001312	0.00014964	11.894	1.9083e-28	4.7371e-28
Pentadecanoylcarnitine	75.209	1.0877e-22	5.4646e-22	237.18	9.2226e-137	8.1082e-136	49.9	1.3417e-95	2.6676e-94
X1.4.beta.D.Xylan	74.994	1.1791e-22	5.786e-22	71.502	1.3653e-62	3.7904e-62	13.223	1.1193e-31	3.1074e-31
AMP	72.398	3.1798e-22	1.5249e-21	31.447	1.1906e-31	2.2037e-31	24.387	1.256e-55	6.1629e-55
X.S.....Allantoin	72.102	3.5662e-22	1.6721e-21	9.5966	5.9607e-10	7.716e-10	23.968	8.0446e-55	3.69e-54
Fumarate	69.621	9.4602e-22	4.3394e-21	53.737	5.0999e-50	1.1697e-49	26.808	3.5765e-60	1.935e-59
Tetradecanoic.acid	69.193	1.1226e-21	5.0399e-21	230.31	1.4314e-134	1.1617e-133	22.715	2.2848e-52	1.0044e-51
Pantothenol	68.578	1.437e-21	6.317e-21	91.816	2.9071e-75	1.0056e-74	5.8213	1.2197e-12	1.8123e-12
Dodecanedioic.acid	68.331	1.5875e-21	6.8362e-21	233.71	1.163e-135	9.8155e-135	36.384	2.1361e-76	1.8028e-75
PS.18.1.0.0.	65.548	4.9671e-21	2.0961e-20	124.18	1.2874e-92	5.4328e-92	33.883	2.1038e-72	1.5853e-71
Methylglutarylcarnitine	65.255	5.6108e-21	2.3213e-20	29.953	2.7095e-30	4.8864e-30	9.4039	3.7046e-22	7.7393e-22
Uracil	64.989	6.2709e-21	2.5446e-20	90.938	9.5334e-75	3.1929e-74	44.975	5.0775e-89	7.1423e-88
N..7Z_10Z_13Z_16Z.docosatetraenoyl..ethanolamine	64.699	7.0815e-21	2.8192e-20	59.288	4.0481e-54	1.0168e-53	20.554	5.3774e-48	2.182e-47
L.asparagine	64.049	9.3136e-21	3.6392e-20	13.063	1.1737e-13	1.6847e-13	24.583	5.2808e-56	2.653e-55
X5.Oxoproline	63.055	1.4219e-20	5.4549e-20	363.71	2.7544e-170	9.6862e-169	12.249	2.5542e-29	6.5725e-29
PE.P.16.0.0.0.	62.746	1.6226e-20	6.1139e-20	52.598	3.713e-49	8.4241e-49	35.207	1.5447e-74	1.2072e-73
Itaconate	61.013	3.4402e-20	1.2735e-19	3.327	0.0032319	0.0034971	7.6289	1.6905e-17	2.8536e-17
X4.Pyridoxate	60.546	4.2228e-20	1.5362e-19	32.86	6.4375e-33	1.2348e-32	32.526	3.6135e-70	2.6291e-69
g.Oxalo.crotonate	59.044	8.2264e-20	2.942e-19	220.62	2.1289e-131	1.6637e-130	19.395	1.42e-45	5.5486e-45
D.Glucose	58.814	9.1214e-20	3.2077e-19	160.28	5.8645e-109	3.4372e-108	8.0407	1.3655e-18	2.5054e-18
Dehydroascorbate	55.755	3.6951e-19	1.2781e-18	2.8782	0.0091952	0.0098487	9.8291	2.9741e-23	6.5368e-23
D.Glucono.1.5.lactone.6.phosphate	51.096	3.4535e-18	1.1643e-17	6.6713	8.8317e-07	1.0772e-06	15.393	9.1478e-37	2.8385e-36
X.N.A	51.083	3.4762e-18	1.1643e-17	16.56	2.6564e-17	4.0616e-17	17.64	8.4591e-42	3.0252e-41
Nonanoic.acid..pelargonate.	50.906	3.7946e-18	1.251e-17	59.323	3.8156e-54	9.6999e-54	25.707	3.9417e-58	2.0792e-57
X3.pentadecanoyl.sn.glycero.1.phosphocholine	50.771	4.0565e-18	1.3168e-17	4.3022	0.00031109	0.0003473	8.3327	2.3147e-19	4.3607e-19
Sedoheptulose.1.phosphate	50.671	4.2644e-18	1.3633e-17	14.771	1.8906e-15	2.7897e-15	20.137	3.9399e-47	1.5685e-46
Octadecadienoic.acid	50.217	5.3458e-18	1.6835e-17	11.854	2.253e-12	3.0869e-12	16.308	7.6534e-39	2.6473e-38
Citrate	49.556	7.4507e-18	2.3119e-17	18.725	1.6568e-19	2.5895e-19	2.197	0.0032404	0.0035426
Sphingosine	48.605	1.207e-17	3.6383e-17	361.58	8.3172e-170	2.1937e-168	12.358	1.3867e-29	3.6122e-29
N.hexadecanoyl.ethanolamine	48.605	1.207e-17	3.6383e-17	361.58	8.3172e-170	2.1937e-168	12.358	1.3867e-29	3.6122e-29
Nicotinamide	48.232	1.4605e-17	4.3403e-17	30.424	1.0062e-30	1.8303e-30	12.1	5.9242e-29	1.4881e-28
Pimelylcarnitine	47.863	1.7655e-17	5.174e-17	4.9558	6.2691e-05	7.2283e-05	8.6297	3.8404e-20	7.6446e-20
Hexadecanoic.acid	47.601	2.022e-17	5.8443e-17	32.811	7.1105e-33	1.3516e-32	4.8776	4.3526e-10	5.9252e-10
X.8Z.11Z.14Z..Icosatrienoic.acid	47.485	2.1473e-17	6.1227e-17	45.327	1.8e-43	3.8754e-43	22.492	6.3328e-52	2.727e-51
Octanoic.acid..caprylate.	46.864	2.9665e-17	8.3458e-17	133.49	4.2657e-97	2.0456e-96	21.965	7.1558e-51	3.0198e-50
Adenine	45.659	5.598e-17	1.5542e-16	698.39	2.9763e-226	6.28e-224	19.281	2.4653e-45	9.4576e-45
L.Methionine.S.oxide	45.63	5.6853e-17	1.5579e-16	58.774	9.5409e-54	2.3408e-53	5.9501	5.4681e-13	8.2412e-13
Allantoate	45.273	6.8786e-17	1.8607e-16	184.71	1.1557e-118	6.9672e-118	24.948	1.0638e-56	5.4748e-56
X5.6.Dihydrothymine	44.55	1.0139e-16	2.7079e-16	121.85	1.8377e-91	7.4567e-91	14.109	8.7926e-34	2.5767e-33
Ascorbate	44.431	1.0812e-16	2.8516e-16	32.675	9.4135e-33	1.7734e-32	48.27	1.8055e-93	3.1747e-92
GMP	44.327	1.1439e-16	2.9799e-16	5.3025	2.6628e-05	3.1389e-05	16.301	7.9027e-39	2.6895e-38
X5.Methylthioadenosine	44.117	1.2823e-16	3.2995e-16	113.9	1.9968e-87	7.5238e-87	17.255	5.9212e-41	2.0823e-40
Pyridoxamine.5..phosphate	43.266	2.0413e-16	5.1893e-16	20.644	1.9939e-21	3.2868e-21	7.8343	4.8091e-18	8.5994e-18
Glutathione.disulfide	42.607	2.9378e-16	7.3795e-16	500.93	3.8758e-197	4.089e-195	12.872	7.8505e-31	2.1237e-30
Phosphate	40.127	1.1935e-15	2.9628e-15	130.32	1.3667e-95	6.1357e-95	5.3515	2.2792e-11	3.2715e-11
Octadecenoic.acid	37.866	4.4909e-15	1.1018e-14	9.9133	2.7141e-10	3.535e-10	11.818	2.9415e-28	7.217e-28
Octadecatrienoic.acid	37.156	6.8748e-15	1.6673e-14	4.5617	0.00016508	0.00018527	11.179	1.1337e-26	2.6287e-26
N.Acetylmethionine	37.072	7.2282e-15	1.7331e-14	13.504	4.0251e-14	5.8171e-14	3.6041	1.0826e-06	1.3517e-06
Hydroxytetradecanoyl.carnitine	36.251	1.1904e-14	2.8221e-14	10.263	1.139e-10	1.502e-10	9.3678	4.5938e-22	9.5029e-22
CMP.N.acetylneuraminate	36.224	1.2108e-14	2.8388e-14	470.69	8.1636e-192	5.7417e-190	12.687	2.191e-30	5.8519e-30
Carnosine	35.479	1.915e-14	4.4403e-14	186.35	2.7951e-119	1.7753e-118	8.0329	1.4322e-18	2.6051e-18
L.glutamine	35.129	2.3793e-14	5.4569e-14	134.96	8.7576e-98	4.3997e-97	5.3857	1.8418e-11	2.6801e-11
Tetradecanoylcarnitine	35.096	2.4287e-14	5.5103e-14	213.59	4.9773e-129	3.7507e-128	31.141	7.7732e-68	5.1255e-67
D.Erythrose.4.phosphate	34.707	3.0975e-14	6.9529e-14	26.774	2.3941e-27	4.1069e-27	9.7913	3.7187e-23	8.0891e-23
Riboflavin	33.73	5.7433e-14	1.2756e-13	13.028	1.2799e-13	1.8247e-13	5.3143	2.8741e-11	4.0975e-11
HODE	33.63	6.1226e-14	1.3457e-13	54.673	1.0098e-50	2.3674e-50	18.424	1.6785e-43	6.2135e-43
L.arginine	32.322	1.4244e-13	3.0983e-13	15.537	3.0211e-16	4.521e-16	15.538	4.2491e-37	1.3382e-36
Hexadecadienoylcarnitine	32.211	1.5312e-13	3.2967e-13	35.412	3.6136e-35	7.1259e-35	24.199	2.8823e-55	1.3822e-54
L.alanine	32.143	1.6015e-13	3.4133e-13	15.693	2.0806e-16	3.1357e-16	6.084	2.376e-13	3.6863e-13
Hydroxydecanoyl.carnitine	31.954	1.8128e-13	3.825e-13	18.254	4.9585e-19	7.693e-19	8.3395	2.221e-19	4.2219e-19
ADP.D.ribose	31.492	2.4576e-13	5.1342e-13	1.5586	0.15753	0.16374	5.4989	9.096e-12	1.3421e-11
X6.Phospho.D.gluconate	30.334	5.3299e-13	1.1026e-12	73.461	6.9337e-64	1.9507e-63	1.0685	0.38158	0.39084
Hydroxyhexanoyl.carnitine	29.996	6.7042e-13	1.3734e-12	4.2853	0.00032414	0.00035997	2.0851	0.005744	0.0061211
phenyllactate..PLA.	28.608	1.742e-12	3.5343e-12	12.157	1.0732e-12	1.4898e-12	3.595	1.1431e-06	1.4188e-06
X9.S..HODE	28.23	2.2681e-12	4.5579e-12	44.457	9.0546e-43	1.9298e-42	11.754	4.2234e-28	1.0243e-27
Octadecanoic.acid	28.15	2.3996e-12	4.7767e-12	5.625	1.197e-05	1.4189e-05	4.8938	3.9359e-10	5.3928e-10
Malate	27.653	3.407e-12	6.7184e-12	96.939	3.2111e-78	1.1484e-77	39.124	1.3453e-80	1.2902e-79
epoxy.octadecanoic.acid	27.635	3.4506e-12	6.7415e-12	34.224	3.9742e-34	7.7645e-34	14.399	1.8327e-34	5.4463e-34
Diphosphate	27.163	4.8318e-12	9.3532e-12	294.54	2.2576e-153	3.9696e-152	5.251	4.2636e-11	5.9577e-11
N..9Z_12Z.octadecadienoyl..ethanolamine	26.465	7.983e-12	1.5313e-11	139.88	4.679e-100	2.5315e-99	8.5284	7.0798e-20	1.3832e-19
L.methionine	26.027	1.0983e-11	2.0878e-11	343.97	9.5214e-166	2.2322e-164	7.1017	4.3228e-16	7.0162e-16
Hexadecenoic.acid	25.484	1.6371e-11	3.0842e-11	2.4579	0.023814	0.025377	4.0425	7.5551e-08	9.8403e-08
N.Methylethanolamine.phosphate	25.412	1.7263e-11	3.2235e-11	1.5636	0.15601	0.16297	7.5407	2.9021e-17	4.8598e-17
N.Acetylneuraminate	24.879	2.5657e-11	4.7488e-11	287.55	1.7197e-151	2.7911e-150	7.7281	9.2098e-18	1.5799e-17
N.Amidino.L.aspartate	24.849	2.6229e-11	4.8124e-11	4.5866	0.0001553	0.00017617	9.6284	9.7605e-23	2.0803e-22
Maltose.Sucrose	24.644	3.0592e-11	5.5646e-11	10.072	1.8311e-10	2.3998e-10	3.6564	7.9007e-07	9.9229e-07
Creatinine	24.153	4.4312e-11	7.9913e-11	77.03	3.3464e-66	9.8068e-66	11.211	9.4212e-27	2.259e-26
gamma.L.Glutamyl.L.cysteine	23.042	1.0377e-10	1.8555e-10	41.898	1.1244e-40	2.349e-40	31.259	4.8918e-68	3.3296e-67
Spermidine	22.359	1.7678e-10	3.1345e-10	27.462	5.4286e-28	9.5453e-28	20.936	8.7726e-49	3.6294e-48
Tetradecenoylcarnitine	22	2.3472e-10	4.1272e-10	6.177	3.0313e-06	3.6549e-06	5.3563	2.2127e-11	3.1978e-11
Octadecenylcarnitine	21.671	3.0462e-10	5.3119e-10	10.656	4.3074e-11	5.7162e-11	10.581	3.6224e-25	8.1311e-25
Asymmetric.dimethyl.arginine	21.431	3.6917e-10	6.3848e-10	28.879	2.625e-29	4.6544e-29	15.607	2.9587e-37	9.4587e-37
Cytosine	21.221	4.3674e-10	7.4921e-10	3.4931	0.0021812	0.0023847	1.5323	0.074498	0.077434
Mannitol.Sorbitol	20.855	5.8695e-10	9.9877e-10	19.203	5.475e-20	8.6859e-20	5.2765	3.6361e-11	5.1491e-11
Hydroxyundecanoyl.carnitine	20.775	6.2616e-10	1.057e-09	5.9199	5.7497e-06	6.8932e-06	2.9867	4.1587e-05	4.8749e-05
Hydroxypropionylcarnitine	20.71	6.6004e-10	1.1053e-09	27.344	6.9883e-28	1.2186e-27	4.3864	9.126e-09	1.2111e-08
S.Adenosyl.L.methionine	20.323	9.0556e-10	1.5045e-09	204.43	7.3981e-126	5.2033e-125	32.211	1.2087e-69	8.5009e-69
X2.3.Dinor.8.iso.prostaglandin.F2alpha	20.295	9.2668e-10	1.5276e-09	22.804	1.501e-23	2.5337e-23	13.862	3.3649e-33	9.5945e-33
L.Citrulline	20.031	1.1508e-09	1.8824e-09	4.2726	0.00033427	0.00036927	6.0815	2.4132e-13	3.7167e-13
Cholesterol.sulfate	19.926	1.2557e-09	2.0381e-09	58.843	8.5025e-54	2.1106e-53	7.134	3.5424e-16	5.7941e-16
Choline	19.532	1.741e-09	2.8042e-09	10.711	3.7606e-11	5.0221e-11	13.451	3.1831e-32	8.9551e-32
L.phenylalanine	19.436	1.8863e-09	3.0152e-09	4.6609	0.00012944	0.00014844	7.4655	4.6054e-17	7.6514e-17
Phosphoenolpyruvate	18.555	3.9639e-09	6.2887e-09	256.91	8.5458e-143	1.0018e-141	3.1872	1.2927e-05	1.5498e-05
tetrahydroxy.octadecanoic.acid	18.176	5.4813e-09	8.631e-09	74.32	1.8971e-64	5.4093e-64	14.756	2.704e-35	8.2688e-35
Creatine	17.932	6.7595e-09	1.0565e-08	14.753	1.9755e-15	2.8947e-15	11.188	1.0771e-26	2.5252e-26
N..11Z.eicosaenoyl..ethanolamine	16.484	2.408e-08	3.7359e-08	6.7072	8.0734e-07	9.962e-07	2.8747	7.9165e-05	9.2286e-05
Dimethylnonanoyl.carnitine	15.884	4.1261e-08	6.3548e-08	8.7032	5.5146e-09	7.052e-09	5.265	3.9069e-11	5.4957e-11
Linoelaidyl.carnitine	14.779	1.134e-07	1.7339e-07	0.33535	0.91818	0.91818	0.33587	0.99573	0.99573
Dimethylheptanoyl.carnitine	14.633	1.2989e-07	1.9717e-07	18.729	1.6432e-19	2.5875e-19	14.409	1.739e-34	5.2418e-34
N..9Z.octadecenoyl..ethanolamine	14.591	1.3516e-07	2.037e-07	324.43	4.8794e-161	1.0295e-159	3.0645	2.6497e-05	3.1234e-05
Prostaglandin.A2.B2	14.39	1.6299e-07	2.4391e-07	12.395	5.9889e-13	8.4244e-13	3.5753	1.2868e-06	1.5786e-06
Tetradecenoic.acid	14.305	1.7658e-07	2.6238e-07	5.0715	4.7134e-05	5.4644e-05	3.8956	1.8532e-07	2.399e-07
Xanthine	13.977	2.4044e-07	3.5477e-07	78.626	3.2046e-67	9.6596e-67	16.241	1.0807e-38	3.6196e-38
D.Arabitol.Xylitol.Ribitol	13.703	3.1161e-07	4.566e-07	8.1778	2.0466e-08	2.5704e-08	3.1133	1.9933e-05	2.3762e-05
Guanidinoacetate	13.495	3.7995e-07	5.529e-07	1.0956	0.36394	0.36919	6.6106	9.0138e-15	1.43e-14
UDP.glucose	13.304	4.5659e-07	6.5986e-07	212.25	1.4244e-128	1.0364e-127	7.342	9.8368e-17	1.6215e-16
L.leucine	12.92	6.6107e-07	9.4889e-07	14.273	6.2639e-15	9.1151e-15	7.8676	3.925e-18	7.0785e-18
Lactate	12.315	1.1934e-06	1.7014e-06	195.62	1.043e-122	6.8775e-122	4.9336	3.073e-10	4.2658e-10
sn.glycero.3.Phosphoethanolamine	10.332	8.8188e-06	1.2488e-05	117.81	1.9693e-89	7.6949e-89	2.2525	0.0024272	0.0026813
UDP.D.glucuronate	10.264	9.4678e-06	1.3318e-05	134.72	1.1314e-97	5.5517e-97	5.8844	8.2309e-13	1.2317e-12
N..11Z_14Z.eicosadienoyl..ethanolamine	10.236	9.7444e-06	1.3616e-05	5.1249	4.1306e-05	4.8152e-05	2.7533	0.00015786	0.00017908
Caffeine	9.9779	1.2744e-05	1.7691e-05	1.322	0.24566	0.25285	0.64715	0.86218	0.87044
Octanoylcarnitine	9.7225	1.6648e-05	2.2959e-05	29.161	1.4405e-29	2.5759e-29	7.742	8.4563e-18	1.4746e-17
N..Octadecanoyl..ethanolamine	9.4945	2.1167e-05	2.9002e-05	249.55	1.3833e-140	1.4594e-139	3.2059	1.1582e-05	1.3964e-05
L.valine	9.2787	2.6599e-05	3.6209e-05	75.731	2.2977e-65	6.6413e-65	7.7389	8.6161e-18	1.4902e-17
D.Glucoronate	8.9039	3.9678e-05	5.3667e-05	1.6333	0.13611	0.14289	7.6447	1.5343e-17	2.6108e-17
L.threonine	8.8029	4.4221e-05	5.9431e-05	21.562	2.4664e-22	4.1302e-22	2.6824	0.00023509	0.00026526
Tiglylcarnitine	8.7901	4.4837e-05	5.9877e-05	8.9892	2.703e-09	3.4776e-09	3.5657	1.3636e-06	1.6631e-06
L.tyrosine	8.679	5.0532e-05	6.7058e-05	25.724	2.3473e-26	3.9942e-26	3.6892	6.4802e-07	8.1876e-07
Bilirubin	8.4198	6.6885e-05	8.8204e-05	5.2433	3.0829e-05	3.6138e-05	3.7759	3.8335e-07	4.8727e-07
HETE	8.2132	8.3748e-05	0.00010976	131.83	2.593e-96	1.2158e-95	6.0401	3.123e-13	4.7406e-13
Methylmalonylcarnitine	7.9152	0.00011607	0.00015118	1.1713	0.32042	0.32819	4.9111	3.5363e-10	4.8769e-10
Hexanoylcarnitine	7.8591	0.00012347	0.00015983	47.006	8.1853e-45	1.7805e-44	8.7275	2.1293e-20	4.2788e-20
Putrescine	7.7906	0.00013314	0.0001713	17.637	2.0988e-18	3.2325e-18	11.199	1.0117e-26	2.3984e-26
D.Fructose.1.6.bisphosphate	7.7642	0.00013709	0.00017531	255.7	1.953e-142	2.1688e-141	6.1373	1.705e-13	2.6648e-13
Cys.Gly	7.6365	0.00015786	0.00020066	37.457	6.1631e-37	1.2268e-36	8.1481	7.1038e-19	1.3148e-18
Hexadecenoyl.carnitine	7.6165	0.00016141	0.00020394	30.843	4.1929e-31	7.6931e-31	15.848	8.3725e-38	2.7603e-37
Palmitoylcarnitine	7.4934	0.00018502	0.00023237	0.69895	0.6506	0.6537	0.40258	0.98719	0.99189
pipecolate	7.47	0.00018991	0.0002371	11.964	1.7203e-12	2.3725e-12	6.4716	2.1356e-14	3.3627e-14
L.histidine	7.3034	0.00022864	0.00028378	39.384	1.4153e-38	2.8993e-38	2.7879	0.0001298	0.00014885
ADP	6.8525	0.00037933	0.00046806	392.49	1.4895e-176	7.8569e-175	12.15	4.4815e-29	1.1393e-28
trans.4.Hydroxy.L.proline	6.345	0.00067536	0.0008285	20.134	6.4104e-21	1.0485e-20	2.8493	9.1528e-05	0.00010611
Propanoyl.carnitine	6.2048	0.000793	0.00096718	33.136	3.65e-33	7.0656e-33	8.9477	5.6624e-21	1.16e-20
Hydroxydodecanoyl.carnitine	5.8122	0.0012469	0.0015121	0.86594	0.51983	0.5248	3.0746	2.4974e-05	2.9604e-05
Glycerol.3.phosphate	5.7502	0.0013398	0.0016155	186.32	2.8607e-119	1.7753e-118	3.2387	9.5497e-06	1.158e-05
L.tryptophan	5.6652	0.001479	0.0017731	3.9708	0.00069478	0.00076353	4.1484	3.9495e-08	5.1761e-08
Sphingosine.1.phosphate	5.1655	0.0026526	0.0031621	6.3507	1.9657e-06	2.3837e-06	7.8195	5.2662e-18	9.3376e-18
X2.Hydroxyglutarate	5.0951	0.0028817	0.0034159	8.6556	6.2095e-09	7.8928e-09	2.5967	0.00037885	0.00042295
Cortisol	5.0489	0.0030429	0.0035869	6.8808	5.2322e-07	6.4941e-07	2.8099	0.00011458	0.00013211
Pyridoxal	5.0189	0.0031527	0.0036957	12.241	8.7206e-13	1.2186e-12	8.6249	3.953e-20	7.7953e-20
Spermine	4.9611	0.0033754	0.0039349	57.542	7.5607e-53	1.8129e-52	4.828	5.9244e-10	8.0131e-10
X3.Methyldioxyindole	4.9537	0.0034049	0.0039475	1.6942	0.12061	0.12725	2.1864	0.0034238	0.0037239
cis.p.Coumarate	4.7505	0.0043311	0.0049938	6.7006	8.2073e-07	1.0068e-06	1.7294	0.031703	0.03328
Dimethylglycine	4.5241	0.0056692	0.0065011	5.6322	1.1756e-05	1.4014e-05	7.7724	7.0223e-18	1.2347e-17
ATP	4.4025	0.006555	0.0074762	155.98	3.8038e-107	2.1121e-106	3.8549	2.3737e-07	3.0354e-07
L.Carnitine	4.3971	0.0065975	0.0074843	39.792	6.4058e-39	1.3251e-38	10.314	1.7133e-24	3.8054e-24
Glutathione	4.3838	0.0067033	0.0075636	115.78	2.1372e-88	8.1991e-88	6.0693	2.604e-13	3.9815e-13
L.lysine	3.6663	0.015896	0.01784	8.2943	1.53e-08	1.9331e-08	8.4973	8.5448e-20	1.639e-19
X3..5..Cyclic.AMP	3.6124	0.016968	0.018943	156.66	1.9644e-107	1.1203e-106	4.8192	6.257e-10	8.4091e-10
X2.3.Phospho.D.glycerate	3.2211	0.027295	0.030312	266.86	1.0548e-145	1.3092e-144	2.0872	0.0056836	0.0060875
Butyrylcarnitine	3.1875	0.028434	0.031411	54.033	3.051e-50	7.0744e-50	5.4044	1.6393e-11	2.4021e-11
X3.Hydroxyisobutyrate	3.1803	0.028683	0.031521	85.343	2.1338e-71	6.7198e-71	2.1427	0.0042852	0.0046368
X5.Hydroxyindoleacetate	3.1551	0.029579	0.032338	10.766	3.2877e-11	4.4185e-11	4.2361	2.3039e-08	3.0383e-08
Hydroxyisovaleroyl.carnitine	2.4646	0.068723	0.074745	11.017	1.7684e-11	2.3919e-11	1.5539	0.068106	0.071141
Decanoylcarnitine	2.3617	0.077929	0.084324	19.872	1.169e-20	1.8974e-20	8.5109	7.8681e-20	1.5231e-19
Taurine	2.0275	0.11712	0.12545	21.539	2.5979e-22	4.3162e-22	0.79252	0.70989	0.72013
phenylacetylglutamine	1.9906	0.12249	0.13053	15.757	1.7858e-16	2.7108e-16	1.9943	0.009039	0.0095361
N6.Methyl.L.lysine	1.8692	0.14194	0.1505	3.3604	0.0029868	0.0032485	3.8639	2.2469e-07	2.8908e-07
Indole	1.6563	0.18353	0.19362	3.0682	0.0059249	0.0063784	4.4103	7.8762e-09	1.0518e-08
L.aspartate	1.6233	0.19097	0.20047	91.016	8.5701e-75	2.9166e-74	3.5839	1.2224e-06	1.5083e-06
L.glutamate	1.4054	0.24775	0.25879	84.505	6.9338e-71	2.1515e-70	14.059	1.1555e-33	3.3398e-33
Acetylcarnitine	1.3169	0.2751	0.28595	127.76	2.3232e-94	1.0004e-93	2.7707	0.00014303	0.00016313
L.serine	1.153	0.33335	0.34478	12.751	2.5129e-13	3.5586e-13	2.2494	0.0024668	0.0027109
Valerylcarnitine	1.1017	0.35378	0.36413	27.087	1.2173e-27	2.1054e-27	2.0966	0.0054183	0.0058329
L.proline	0.95002	0.42084	0.43106	19.258	4.8133e-20	7.694e-20	1.3992	0.12654	0.13088
UDP.N.acetyl.D.glucosamine	0.76334	0.51811	0.52813	118.89	5.5801e-90	2.2215e-89	2.2619	0.0023106	0.002566
Ornithine	0.73779	0.53274	0.54042	1.7328	0.11162	0.11835	2.0436	0.0070752	0.0075019
X2.3.Bisphosphoglycerate	0.66603	0.57549	0.581	238.03	4.98e-137	4.5686e-136	0.89404	0.58621	0.59753
Cortisone	0.32364	0.80825	0.8121	51.965	1.1267e-48	2.5291e-48	2.6032	0.00036554	0.00041026
X2.Oxoglutarate	0.29708	0.82739	0.82739	7.4796	1.1717e-07	1.4628e-07	6.9186	1.3393e-15	2.1409e-15

## Sheet: Sheet 4 - Hemolysis in GP
Sheet 4 - Storage hemolysis in GP RBCs
	1	7	14	21	28	35	42	Storage day
GP - 021 (male) 2.5 months old	0.0671257	0.311159	0.410741	0.660753	1.20543	1.57357	2.83695
GP - 022 (male) 2.5 months old	0.0800434	0.456328	0.321645	0.8115	0.970644	1.11273	1.84335
GP - 023 (male) 2.5 months old	0.091786	0.197722	0.222084	0.591278	0.827274	1.23094	2.61967
GP - 024 (male) 2.5 months old	0.150726	0.231808	0.357532	0.494516	0.503787	0.721706	1.44201
GP - 025 (male) 2.5 months old	0.13483	0.671548	0.285424	0.558877	0.664193	0.747746	1.19478
GP - 026 (female) 2.5 months old	0.144457	0.427459	0.151475	0.807129	1.18539	1.43848	2.04851
GP - 027 (female) 2.5 months old	0.136044	0.529245	0.435732	0.921179	1.44749	1.87811	3.82861
GP - 028 (female) 2.5 months old	0.176201	0.398215	0.150771	0.712731	0.977203	0.996707	1.07648
GP - 029 (female) 2.5 months old	0.0691446	0.288527	0.213087	0.537675	0.665654	1.13684	1.35942
GP - 030 (female) 2.5 months old	0.0697686	0.158994	0.443036	0.367443	0.535079	0.597881	0.765156
GP - 041 (male) 2.5 months old	0.0425463	0.25011	0.396329	0.521825	0.803052	1.2387	1.85249
GP - 042 (male) 2.5 months old	0.0415248	0.38868	0.35381	0.525098	0.70606	0.948711	1.48049
GP - 043 (male) 2.5 months old	0.0498554	0.202897	0.34213	0.343142	0.513806	0.669213	0.969696
GP - 044 (male) 2.5 months old	0.0535786	0.268894	0.476709	0.378651	0.500745	0.724075	0.987463
GP - 045 (male) 2.5 months old	0.0401391	0.319209	0.424655	0.395878	0.662212	0.978195	1.65129
GP - 046 (female) 2.5 months old	0.0575811	0.28622	0.203114	0.389713	0.61952	0.813446	0.964121
GP - 047 (female) 2.5 months old	0.0292831	0.668543	0.584277	0.776519	1.11572	1.29738	2.16138
GP - 048 (female) 2.5 months old	0.0355283	0.397738	0.210378	0.59823	0.778792	0.946576	1.28037
GP - 049 (female) 2.5 months old	0.0322016	0.399928	0.335612	0.593873	0.841527	0.987256	1.32788
GP - 050 (female) 2.5 months old	0.0764329	0.448889	0.449457	0.626864	0.950183	1.41238	2.54589

## Sheet: Sheet 5 - Met correl Hemol
Sheet 5 - Metabolic correlates to hemolysis
Pearson	Hemolysis			Spearman	correlation	t-stat	p-value	FDR	Spearman	X	Y
CMP.N.acetylneuraminate	-0.583858			CMP.N.acetylneuraminate	-0.79825	822360	3.4988e-32	1.3736e-31	CMP.N.acetylneuraminate	822360	31.4561
Carnosine	-0.58331			Glutathione.disulfide	-0.78099	814470	0	0	Glutathione.disulfide	814470	99
Glutathione.disulfide	-0.582337			Carnosine	-0.74989	800240	0	0	Carnosine	800240	99
sn.glycero.3.Phosphoethanolamine	-0.575615			ATP	-0.71431	783970	3.8294e-23	1.4761e-22	ATP	783970	22.4169
L.leucine	-0.547326			ADP	-0.71314	783440	0	0	ADP	783440	99
ADP	-0.511289			D.Glucono.1.5.lactone.6.phosphate	-0.61874	740260	3.737e-16	1.366e-15	D.Glucono.1.5.lactone.6.phosphate	740260	15.4275
Glutathione	-0.50572			Glutathione	-0.59918	731320	0	0	Glutathione	731320	99
L.threonine	-0.46714			IMP	-0.58656	725550	2.6376e-14	9.4774e-14	IMP	725550	13.5788
X5.6.Dihydrothymine	-0.462465			sn.glycero.3.Phosphoethanolamine	-0.58569	725150	0	0	sn.glycero.3.Phosphoethanolamine	725150	99
Tiglylcarnitine	-0.461912			Adenine	-0.56989	717930	0	0	Adenine	717930	99
Creatine	-0.458271			Butyrylcarnitine	-0.56482	715610	0	0	Butyrylcarnitine	715610	99
Adenine	-0.450492			L.leucine	-0.55448	710880	0	0	L.leucine	710880	99
D.Glucose	-0.439137			Cys.Gly	-0.55123	709390	1.6951e-12	5.9895e-12	Cys.Gly	709390	11.7708
D.Erythrose.4.phosphate	-0.431807			Hexanoylcarnitine	-0.54825	708030	2.3563e-12	8.1892e-12	Hexanoylcarnitine	708030	11.6278
D.Glucono.1.5.lactone.6.phosphate	-0.429913			X5.6.Dihydrothymine	-0.53942	703990	0	0	X5.6.Dihydrothymine	703990	99
IMP	-0.421213			Tiglylcarnitine	-0.53515	702040	0	0	Tiglylcarnitine	702040	99
Hexanoylcarnitine	-0.413878			D.Erythrose.4.phosphate	-0.53197	700590	1.3451e-11	4.4557e-11	D.Erythrose.4.phosphate	700590	10.8712
Butyrylcarnitine	-0.413486			X2.3.Bisphosphoglycerate	-0.52495	697370	4.58e-12	1.5661e-11	X2.3.Bisphosphoglycerate	697370	11.3391
Cys.Gly	-0.410955			Octanoylcarnitine	-0.51868	694510	3.9003e-11	1.2341e-10	Octanoylcarnitine	694510	10.4089
Octanoylcarnitine	-0.381542			Creatine	-0.51845	694400	4.0772e-11	1.2711e-10	Creatine	694400	10.3896
L.phenylalanine	-0.377362			X2.Deoxy.alpha.D.glucoside	-0.49295	682740	9.3155e-10	2.7429e-09	X2.Deoxy.alpha.D.glucoside	682740	9.03079
X.N.A	-0.372879			X.N.A	-0.48623	679670	1.7425e-09	4.9256e-09	X.N.A	679670	8.75883
L.histidine	-0.370821			Fumarate	-0.47377	673970	5.177e-09	1.3893e-08	Fumarate	673970	8.28592
ATP	-0.366557			D.Fructose.1.6.bisphosphate	-0.46941	671970	7.4522e-09	1.9748e-08	D.Fructose.1.6.bisphosphate	671970	8.12772
X2.3.Bisphosphoglycerate	-0.362332			Malate	-0.46361	669320	1.1964e-08	3.056e-08	Malate	669320	7.92212
X2.Deoxy.alpha.D.glucoside	-0.354651			Spermine	-0.459	667220	1.73e-08	4.3148e-08	Spermine	667220	7.76195
Cytidine	-0.338318			Asymmetric.dimethyl.arginine	-0.44395	660330	5.5308e-08	1.3175e-07	Asymmetric.dimethyl.arginine	660330	7.25721
gamma.L.Glutamyl.L.cysteine	-0.326999			L.phenylalanine	-0.42697	652570	1.9173e-07	4.4181e-07	L.phenylalanine	652570	6.71731
Phosphoenolpyruvate	-0.323388			D.Glucose	-0.42006	649410	3.1221e-07	7.1172e-07	D.Glucose	649410	6.50555
Fumarate	-0.319078			Cytidine	-0.37175	627320	6.1155e-06	1.2711e-05	Cytidine	627320	5.21357
Glycerol.3.phosphate	-0.317963			L.histidine	-0.35195	618260	2.2678e-05	4.5788e-05	L.histidine	618260	4.6444
Pyridoxamine.5..phosphate	-0.317129			Creatinine	-0.35134	617980	2.3469e-05	4.6938e-05	Creatinine	617980	4.62951
X.5.L.Glutamyl..L.glutamine	-0.31688			Pantetheine	-0.35107	617860	2.3824e-05	4.7203e-05	Pantetheine	617860	4.62299
Malate	-0.298043			L.methionine	-0.35041	617560	2.4732e-05	4.8102e-05	L.methionine	617560	4.60674
Creatinine	-0.277754			X3..5..Cyclic.AMP	-0.35036	617530	2.1996e-05	4.4838e-05	X3..5..Cyclic.AMP	617530	4.65766
Asymmetric.dimethyl.arginine	-0.276573			Acetylcarnitine	-0.33015	608290	7.4398e-05	0.00013481	Acetylcarnitine	608290	4.12844
L.glutamine	-0.274531			Glycerol.3.phosphate	-0.32222	604670	0.00011228	0.00020003	Glycerol.3.phosphate	604670	3.9497
Acetylcarnitine	-0.27402			UDP.N.acetyl.D.glucosamine	-0.30908	598660	0.00020265	0.00035801	UDP.N.acetyl.D.glucosamine	598660	3.69325
pipecolate	-0.270908			L.glutamine	-0.30282	595790	0.00029386	0.00050648	L.glutamine	595790	3.53186
PE.20.4.0.0.	-0.265761			Pyridoxamine.5..phosphate	-0.278	584440	0.00088216	0.0014386	Pyridoxamine.5..phosphate	584440	3.05445
L.lysine	-0.265151			X6.Phospho.D.gluconate	-0.27635	583690	0.00098869	0.0016	X6.Phospho.D.gluconate	583690	3.00494
L.aspartate	-0.264523			L.threonine	-0.27468	582920	0.0010636	0.0017082	L.threonine	582920	2.97322
X6.Phospho.D.gluconate	-0.25377			X3.Hydroxyisobutyrate	-0.26855	580120	0.001384	0.0022061	X3.Hydroxyisobutyrate	580120	2.85886
Sedoheptulose.1.phosphate	-0.233731			Sedoheptulose.1.phosphate	-0.2676	579690	0.0014409	0.0022796	Sedoheptulose.1.phosphate	579690	2.84137
Taurine	-0.22207			UDP.glucose	-0.25806	575330	0.0020812	0.0032442	UDP.glucose	575330	2.68169
D.Fructose.1.6.bisphosphate	-0.210188			UDP.D.glucuronate	-0.25458	573730	0.0024018	0.0037167	UDP.D.glucuronate	573730	2.61946
Cortisone	-0.200451			N.Methylethanolamine.phosphate	-0.25171	572420	0.0027707	0.0042259	N.Methylethanolamine.phosphate	572420	2.55741
N.Amidino.L.aspartate	-0.192402			Cortisone	-0.25109	572130	0.0028402	0.0043009	Cortisone	572130	2.54665
X3..5..Cyclic.AMP	-0.188045			X.5.L.Glutamyl..L.glutamine	-0.24947	571390	0.0030288	0.0045539	X.5.L.Glutamyl..L.glutamine	571390	2.51873
Hexadecenoyl.carnitine	-0.172816			L.tyrosine	-0.24913	571240	0.0030694	0.0045825	L.tyrosine	571240	2.51295
L.tyrosine	-0.153492			L.aspartate	-0.24662	570090	0.0033876	0.0050221	L.aspartate	570090	2.47011
L.methionine	-0.14982			PE.20.4.0.0.	-0.24395	568870	0.0037594	0.0055346	PE.20.4.0.0.	568870	2.42488
X2.3.Phospho.D.glycerate	-0.141312			Taurine	-0.24001	567070	0.0043749	0.0063526	Taurine	567070	2.35903
Spermine	-0.140774			gamma.L.Glutamyl.L.cysteine	-0.23798	566140	0.0046347	0.0066841	gamma.L.Glutamyl.L.cysteine	566140	2.33398
Pantetheine	-0.129996			N.Amidino.L.aspartate	-0.23342	564050	0.0055115	0.0078949	N.Amidino.L.aspartate	564050	2.25873
L.Methionine.S.oxide	-0.12781			Propanoyl.carnitine	-0.22229	558970	0.0084121	0.011733	Propanoyl.carnitine	558970	2.0751
S.Glutathionyl.L.cysteine	-0.119577			Hexadecenoyl.carnitine	-0.21555	555880	0.010537	0.014505	Hexadecenoyl.carnitine	555880	1.97728
L.serine	-0.114175			Linoelaidyl.carnitine	-0.20754	552220	0.014004	0.01891	Linoelaidyl.carnitine	552220	1.85375
Linoelaidyl.carnitine	-0.112345			Phosphoenolpyruvate	-0.20698	551960	0.014271	0.019148	Phosphoenolpyruvate	551960	1.84555
X3.pentadecanoyl.sn.glycero.1.phosphocholine	-0.103419			pipecolate	-0.20429	550730	0.015608	0.020552	pipecolate	550730	1.80665
UDP.N.acetyl.D.glucosamine	-0.0991255			Mannitol.Sorbitol	-0.19774	547740	0.019322	0.025286	Mannitol.Sorbitol	547740	1.71395
Octadecenylcarnitine	-0.0966259			L.lysine	-0.19103	544670	0.023897	0.030891	L.lysine	544670	1.62166
X5.Methylthioadenosine	-0.0849871			alpha.D.Ribose.1.phosphate	-0.18946	543950	0.025097	0.032246	alpha.D.Ribose.1.phosphate	543950	1.60038
PE.P.16.0.0.0.	-0.084978			X5.Hydroxyindoleacetate	0.17886	375510	0.0346	0.043662	X5.Hydroxyindoleacetate	375510	1.46092
alpha.D.Ribose.1.phosphate	-0.0842205			Pyridoxal	0.17905	375430	0.034412	0.043662	Pyridoxal	375430	1.46329
Valerylcarnitine	-0.0788394			X4.Pyridoxate	0.18835	371170	0.025839	0.033	X4.Pyridoxate	371170	1.58772
Propanoyl.carnitine	-0.077309			L.arginine	0.19733	367070	0.019579	0.025465	L.arginine	367070	1.70821
Succinate	-0.061874			AMP	0.2044	363840	0.015552	0.020552	AMP	363840	1.80821
Choline	-0.0528638			D.Arabitol.Xylitol.Ribitol	0.20669	362790	0.014411	0.019215	D.Arabitol.Xylitol.Ribitol	362790	1.84131
X.S.....Allantoin	-0.0486226			N6.Methyl.L.lysine	0.20825	362070	0.013675	0.018583	N6.Methyl.L.lysine	362070	1.86407
Hexadecadienoylcarnitine	-0.0472512			Pentadecanoylcarnitine	0.21535	358830	0.010612	0.014514	Pentadecanoylcarnitine	358830	1.9742
UDP.glucose	-0.0379411			Bilirubin	0.22046	356490	0.0089772	0.012439	Bilirubin	356490	2.04686
N..11Z.eicosaenoyl..ethanolamine	-0.0368208			Cholesterol.sulfate	0.22238	355610	0.0083859	0.011733	Cholesterol.sulfate	355610	2.07645
phenylacetylglutamine	-0.0290712			Ornithine	0.22809	353000	0.006825	0.009646	Ornithine	353000	2.1659
Heptadecanoyl.carnitine	0.0154277			N.Acetylmethionine	0.22848	352830	0.0067309	0.0095769	N.Acetylmethionine	352830	2.17193
S.Adenosyl.L.methionine	0.0177556			X2.Aminomuconate	0.24316	346110	0.0038764	0.0056675	X2.Aminomuconate	346110	2.41157
Palmitoylcarnitine	0.0256582			Riboflavin	0.25277	341720	0.0026554	0.0040793	Riboflavin	341720	2.57587
AMP	0.0360482			Octadecatrienoic.acid	0.26268	337180	0.0017711	0.0027813	Octadecatrienoic.acid	337180	2.75176
N..11Z_14Z.eicosadienoyl..ethanolamine	0.0492516			L.alanine	0.28229	328210	0.00076032	0.0012495	L.alanine	328210	3.119
Caffeine	0.0539693			X2.Hydroxyglutarate	0.28303	327880	0.0007356	0.0012183	X2.Hydroxyglutarate	327880	3.13336
Sphingosine.1.phosphate	0.0649013			Decanoylcarnitine	0.28967	324840	0.00051769	0.00086418	Decanoylcarnitine	324840	3.28593
Leukotriene.A4	0.065994			Hydroxytridecanoyl.carnitine	0.29435	322700	0.00043871	0.00073815	Hydroxytridecanoyl.carnitine	322700	3.35782
phenyllactate..PLA.	0.0677498			X3.Methyldioxyindole	0.29816	320960	0.00036693	0.00062232	X3.Methyldioxyindole	320960	3.43542
Octadecatrienoic.acid	0.0773085			Octadecenoic.acid	0.29886	320640	0.000355	0.00060693	Octadecenoic.acid	320640	3.44977
Hydroxydodecanoyl.carnitine	0.0781035			Nicotinamide	0.30495	317850	0.00026527	0.00046096	Nicotinamide	317850	3.57631
X3.Hydroxyisobutyrate	0.0790396			Octadecanoic.acid	0.30501	317830	0.00026454	0.00046096	Octadecanoic.acid	317830	3.57751
Indole	0.0818912			Maltose.Sucrose	0.32407	309110	0.0001021	0.00018343	Maltose.Sucrose	309110	3.99097
Tetradecanoylcarnitine	0.0839882			L.glutamate	0.33128	305810	7.0104e-05	0.00012812	L.glutamate	305810	4.15426
cis.p.Coumarate	0.0895142			Uracil	0.33263	305200	6.5283e-05	0.00012035	Uracil	305200	4.1852
L.tryptophan	0.0908518			Heptanoic.acid	0.33757	302940	5.0128e-05	9.322e-05	Heptanoic.acid	302940	4.29992
Dimethylheptanoyl.carnitine	0.104813			HODE	0.34222	300810	3.495e-05	6.6156e-05	HODE	300810	4.45655
HODE	0.109489			Octadecadienoic.acid	0.34334	300300	3.6619e-05	6.8702e-05	Octadecadienoic.acid	300300	4.43629
L.arginine	0.114671			Prostaglandin.D2.Thromboxane.A2..isobars.	0.34432	299850	3.4707e-05	6.6156e-05	Prostaglandin.D2.Thromboxane.A2..isobars.	299850	4.45958
Cortisol	0.119661			Methylmalonylcarnitine	0.34794	298190	2.8398e-05	5.4731e-05	Methylmalonylcarnitine	298190	4.54671
N6.Methyl.L.lysine	0.12975			D.Ribose	0.35065	296950	2.44e-05	4.7896e-05	D.Ribose	296950	4.61261
Pentadecanoylcarnitine	0.135464			Kynurenic.acid	0.36969	288250	8.0956e-06	1.6663e-05	Kynurenic.acid	288250	5.09175
N.Methylethanolamine.phosphate	0.145658			ADP.D.ribose	0.37441	286090	5.1839e-06	1.099e-05	ADP.D.ribose	286090	5.28534
Ornithine	0.149957			Phosphate	0.37611	285310	5.4948e-06	1.1534e-05	Phosphate	285310	5.26005
Prostaglandin.A2.B2	0.153613			Hexadecenoic.acid	0.37794	284470	4.9127e-06	1.052e-05	Hexadecenoic.acid	284470	5.30868
trans.4.Hydroxy.L.proline	0.153738			Hexadecanoic.acid	0.37871	284120	4.6874e-06	1.014e-05	Hexadecanoic.acid	284120	5.32907
Octadecenoic.acid	0.155026			X1.4.beta.D.Xylan	0.37984	283600	4.3718e-06	9.5548e-06	X1.4.beta.D.Xylan	283600	5.35934
Cytosine	0.155108			Lactate	0.39508	276640	1.6714e-06	3.6911e-06	Lactate	276640	5.77692
Tetradecenoylcarnitine	0.158135			epoxy.octadecanoic.acid	0.4108	269450	5.9026e-07	1.3172e-06	epoxy.octadecanoic.acid	269450	6.22896
Octadecadienoic.acid	0.165091			D.Glucoronate	0.41571	267200	4.2199e-07	9.5172e-07	D.Glucoronate	267200	6.3747
UDP.D.glucuronate	0.165096			Hydroxyundecanoyl.carnitine	0.44298	254730	5.9493e-08	1.386e-07	Hydroxyundecanoyl.carnitine	254730	7.22553
Spermidine	0.165333			Dimethylnonanoyl.carnitine	0.44349	254500	5.7251e-08	1.3486e-07	Dimethylnonanoyl.carnitine	254500	7.24222
Hydroxyisovaleroyl.carnitine	0.170436			Diphosphate	0.44401	254260	5.5036e-08	1.3175e-07	Diphosphate	254260	7.25935
Hydroxypropionylcarnitine	0.172988			PS.18.1.0.0.	0.44834	252280	3.9638e-08	9.659e-08	PS.18.1.0.0.	252280	7.40189
X5.Hydroxyindoleacetate	0.189227			L.Carnitine	0.44969	251660	3.5744e-08	8.8112e-08	L.Carnitine	251660	7.4468
ADP.D.ribose	0.204257			Putrescine	0.45886	247470	1.1859e-08	3.056e-08	Putrescine	247470	7.92595
Citrate	0.212575			Pimelylcarnitine	0.46108	246450	1.4663e-08	3.7007e-08	Pimelylcarnitine	246450	7.83378
Heptanoic.acid	0.212678			Nonanoic.acid..pelargonate.	0.46717	243670	8.9572e-09	2.3444e-08	Nonanoic.acid..pelargonate.	243670	8.04783
L.proline	0.213666			Shikimate.3.phosphate	0.47069	242060	4.396e-09	1.1948e-08	Shikimate.3.phosphate	242060	8.35694
Hexadecenoic.acid	0.213742			GMP	0.47952	238020	2.0448e-09	5.7039e-09	GMP	238020	8.68935
Riboflavin	0.213847			L.Citrulline	0.48272	236560	2.3879e-09	6.5744e-09	L.Citrulline	236560	8.62198
Guanidinoacetate	0.214094			Methylglutarylcarnitine	0.48929	233550	1.3155e-09	3.7687e-09	Methylglutarylcarnitine	233550	8.88091
Octadecanoic.acid	0.215134			Dodecanedioic.acid	0.49044	233030	1.1815e-09	3.4313e-09	Dodecanedioic.acid	233030	8.92757
Nicotinamide	0.219293			Ascorbate	0.49335	231690	8.9583e-10	2.6749e-09	Ascorbate	231690	9.04777
Hydroxytetradecanoyl.carnitine	0.221041			Dimethylglycine	0.49444	231200	8.0617e-10	2.4415e-09	Dimethylglycine	231200	9.09357
N.Acetylmethionine	0.232041			Itaconate	0.51062	223800	1.3641e-10	4.1911e-10	Itaconate	223800	9.86515
Mannitol.Sorbitol	0.23546			HETE	0.52079	219150	2.4536e-11	7.8812e-11	HETE	219150	10.6102
Lactate	0.237965			Tetradecenoic.acid	0.52893	215430	0	0	Tetradecenoic.acid	215430	99
X2.Aminomuconate	0.252354			Pantothenol	0.53034	214780	1.5942e-11	5.1996e-11	Pantothenol	214780	10.7975
D.Arabitol.Xylitol.Ribitol	0.260417			Decanoic.acid..caprate.	0.53648	211970	0	0	Decanoic.acid..caprate.	211970	99
Hexadecanoic.acid	0.260911			glycine	0.53907	210790	6.3656e-12	2.1421e-11	glycine	210790	11.1962
L.alanine	0.262971			X9.S..HODE	0.54678	207260	0	0	X9.S..HODE	207260	99
Hydroxyhexanoyl.carnitine	0.269026			Dehydroascorbate	0.56653	198230	0	0	Dehydroascorbate	198230	99
Shikimate.3.phosphate	0.270079			X.8Z.11Z.14Z..Icosatrienoic.acid	0.57516	194280	0	0	X.8Z.11Z.14Z..Icosatrienoic.acid	194280	99
Bilirubin	0.272772			Dodecanoic.acid	0.58566	189480	0	0	Dodecanoic.acid	189480	99
HETE	0.27534			hydroxy.dodecanedioic.acid	0.58998	187500	0	0	hydroxy.dodecanedioic.acid	187500	99
Prostaglandin.D2.Thromboxane.A2..isobars.	0.280021			Tetradecanoic.acid	0.59508	185170	0	0	Tetradecanoic.acid	185170	99
L.valine	0.281104			N..9Z_12Z.octadecadienoyl..ethanolamine	0.59618	184670	0	0	N..9Z_12Z.octadecadienoyl..ethanolamine	184670	99
Cholesterol.sulfate	0.285566			N.Acetylneuraminate	0.60979	178450	0	0	N.Acetylneuraminate	178450	99
X4.Pyridoxate	0.286249			N..Octadecanoyl..ethanolamine	0.62655	170780	0	0	N..Octadecanoyl..ethanolamine	170780	99
D.Ribose	0.28747			N..9Z.octadecenoyl..ethanolamine	0.62725	170460	0	0	N..9Z.octadecenoyl..ethanolamine	170460	99
L.Carnitine	0.294785			X5.Oxoproline	0.63305	167810	0	0	X5.Oxoproline	167810	99
Maltose.Sucrose	0.302008			Octanoic.acid..caprylate.	0.63378	167470	0	0	Octanoic.acid..caprylate.	167470	99
X3.Methyldioxyindole	0.30492			Adenosine	0.63792	165580	0	0	Adenosine	165580	99
PS.18.1.0.0.	0.306449			Hydroxydecanoyl.carnitine	0.64464	162510	0	0	Hydroxydecanoyl.carnitine	162510	99
L.Citrulline	0.313959			Guanine	0.64962	160230	0	0	Guanine	160230	99
Nonanoic.acid..pelargonate.	0.316529			L.asparagine	0.64987	160120	0	0	L.asparagine	160120	99
Pimelylcarnitine	0.32245			alpha.N.Peptidyl.L.glutamine	0.65472	157900	0	0	alpha.N.Peptidyl.L.glutamine	157900	99
Tetradecenoic.acid	0.327322			N..7Z_10Z_13Z_16Z.docosatetraenoyl..ethanolamine	0.66214	154510	5.193e-19	1.9314e-18	N..7Z_10Z_13Z_16Z.docosatetraenoyl..ethanolamine	154510	18.2846
glycine	0.332434			X2.3.Dinor.8.iso.prostaglandin.F2alpha	0.66349	153890	0	0	X2.3.Dinor.8.iso.prostaglandin.F2alpha	153890	99
Methylglutarylcarnitine	0.347039			PE.16.0.0.0.	0.67561	148350	0	0	PE.16.0.0.0.	148350	99
Hydroxytridecanoyl.carnitine	0.35067			tetrahydroxy.octadecanoic.acid	0.68162	145600	0	0	tetrahydroxy.octadecanoic.acid	145600	99
X2.Oxoglutarate	0.351946			Inosine	0.69576	139130	0	0	Inosine	139130	99
Dimethylnonanoyl.carnitine	0.35607			Prostaglandin.F2alpha.beta.D1..isobars.	0.70933	132930	1.0408e-22	3.9403e-22	Prostaglandin.F2alpha.beta.D1..isobars.	132930	21.9826
Phosphate	0.359482			Docosahexaenoic.acid	0.71401	130790	0	0	Docosahexaenoic.acid	130790	99
Adenosine	0.362198			DEHP	0.71561	130050	0	0	DEHP	130050	99
Methylmalonylcarnitine	0.363631			Sphingosine	0.72154	127340	0	0	Sphingosine	127340	99
epoxy.octadecanoic.acid	0.374225			N.hexadecanoyl.ethanolamine	0.72154	127340	0	0	N.hexadecanoyl.ethanolamine	127340	99
X.8Z.11Z.14Z..Icosatrienoic.acid	0.375317			trihydroxy.octadecenoic.acid	0.72285	126740	0	0	trihydroxy.octadecenoic.acid	126740	99
Pyridoxal	0.376888			dihydroxy.hexadecanoic.acid	0.73888	119410	0	0	dihydroxy.hexadecanoic.acid	119410	99
Dodecanedioic.acid	0.380899			dihydroxy.octadecanoic.acid	0.74117	118370	0	0	dihydroxy.octadecanoic.acid	118370	99
N..9Z_12Z.octadecadienoyl..ethanolamine	0.382635			X.7Z.10Z.13Z.16Z.19Z..Docosa.7.10.13.16.19.pentaenoic.acid	0.74397	117080	0	0	X.7Z.10Z.13Z.16Z.19Z..Docosa.7.10.13.16.19.pentaenoic.acid	117080	99
X2.Hydroxyglutarate	0.383986			Pyruvate	0.75382	112580	0	0	Pyruvate	112580	99
L.glutamate	0.384955			S.Adenosyl.L.homocysteine	0.75625	111470	0	0	S.Adenosyl.L.homocysteine	111470	99
Diphosphate	0.398683			alhpa.tocopheronolactone	0.76306	108350	0	0	alhpa.tocopheronolactone	108350	99
Tetradecanoic.acid	0.406417			Eicosapentaenoic.acid	0.78922	96392	0	0	Eicosapentaenoic.acid	96392	99
X1.4.beta.D.Xylan	0.413363			Eicosatetraenoic.acid	0.80368	89780	0	0	Eicosatetraenoic.acid	89780	99
Pantothenol	0.416158			g.Oxalo.crotonate	0.80885	87415	1.251e-33	5.004e-33	g.Oxalo.crotonate	87415	32.9027
Itaconate	0.42239			Xanthine	0.82072	81986	0	0	Xanthine	81986	99
hydroxy.dodecanedioic.acid	0.430841			Allantoate	0.82998	77754	0	0	Allantoate	77754	99
Decanoic.acid..caprate.	0.446912			Hypoxanthine	0.83203	76816	0	0	Hypoxanthine	76816	99
Decanoylcarnitine	0.450283			N.Acyl.D.mannosaminolactone	0.83626	74880	0	0	N.Acyl.D.mannosaminolactone	74880	99
N..7Z_10Z_13Z_16Z.docosatetraenoyl..ethanolamine	0.451568			Urate	0.83875	73742	0	0	Urate	73742	99
Dehydroascorbate	0.452273			Hemolysis	1	0	0	0	Hemolysis	0	99
N..9Z.octadecenoyl..ethanolamine	0.45663			Tetradecanoylcarnitine	0.16315	382700	0.054191	0.067979	Tetradecanoylcarnitine	382700	1.26607
Uracil	0.462501			X2.3.Phospho.D.glycerate	-0.16237	531560	0.055361	0.069039	X2.3.Phospho.D.glycerate	531560	1.2568
Putrescine	0.463096			Hydroxyisovaleroyl.carnitine	0.15924	384490	0.06027	0.07472	Hydroxyisovaleroyl.carnitine	384490	1.2199
D.Glucoronate	0.463613			Succinate	0.14484	391070	0.087738	0.10814	Succinate	391070	1.05681
tetrahydroxy.octadecanoic.acid	0.46452			S.Adenosyl.L.methionine	0.13893	393780	0.10158	0.12449	S.Adenosyl.L.methionine	393780	0.993192
Hydroxyundecanoyl.carnitine	0.467473			N..11Z.eicosaenoyl..ethanolamine	-0.13402	518600	0.11434	0.13931	N..11Z.eicosaenoyl..ethanolamine	518600	0.941802
Kynurenic.acid	0.472804			Valerylcarnitine	-0.13252	517910	0.11849	0.14354	Valerylcarnitine	517910	0.926318
GMP	0.47375			L.valine	0.12877	398420	0.12936	0.15581	L.valine	398420	0.8882
N.Acetylneuraminate	0.485934			Caffeine	-0.12681	515300	0.13545	0.16146	Caffeine	515300	0.868221
g.Oxalo.crotonate	0.491372			Cortisol	0.12673	399360	0.13557	0.16146	Cortisol	399360	0.867836
Hypoxanthine	0.496426			X2.Oxoglutarate	0.11912	402840	0.1608	0.19045	X2.Oxoglutarate	402840	0.793714
N..Octadecanoyl..ethanolamine	0.497253			Hydroxyhexanoyl.carnitine	0.11751	403570	0.16677	0.19641	Hydroxyhexanoyl.carnitine	403570	0.777882
Octanoic.acid..caprylate.	0.504057			X3.pentadecanoyl.sn.glycero.1.phosphocholine	-0.11633	510510	0.17089	0.20016	X3.pentadecanoyl.sn.glycero.1.phosphocholine	510510	0.767283
X.7Z.10Z.13Z.16Z.19Z..Docosa.7.10.13.16.19.pentaenoic.acid	0.512923			Prostaglandin.A2.B2	0.10636	408670	0.21103	0.24562	Prostaglandin.A2.B2	408670	0.675656
X5.Oxoproline	0.513604			Octadecenylcarnitine	-0.10607	505820	0.21202	0.24562	Octadecenylcarnitine	505820	0.673623
Dodecanoic.acid	0.519836			Dimethylheptanoyl.carnitine	0.099867	411640	0.2404	0.27698	Dimethylheptanoyl.carnitine	411640	0.619066
X9.S..HODE	0.535374			Hydroxytetradecanoyl.carnitine	0.099149	411970	0.24349	0.27903	Hydroxytetradecanoyl.carnitine	411970	0.613519
Docosahexaenoic.acid	0.537838			L.tryptophan	0.098743	412150	0.24544	0.27975	L.tryptophan	412150	0.610055
Sphingosine	0.555194			X5.Methylthioadenosine	-0.09827	502250	0.24771	0.28083	X5.Methylthioadenosine	502250	0.606056
N.hexadecanoyl.ethanolamine	0.555194			PE.P.16.0.0.0.	-0.097247	501780	0.25269	0.28495	PE.P.16.0.0.0.	501780	0.597412
Eicosatetraenoic.acid	0.559028			phenyllactate..PLA.	0.091833	415310	0.28017	0.31426	phenyllactate..PLA.	415310	0.552578
Guanine	0.563294			Leukotriene.A4	0.090543	415900	0.287	0.32023	Leukotriene.A4	415900	0.542118
PE.16.0.0.0.	0.565723			Guanidinoacetate	0.089091	416570	0.29521	0.32766	Guanidinoacetate	416570	0.529869
Ascorbate	0.56622			Spermidine	-0.078183	493060	0.35808	0.39538	Spermidine	493060	0.44602
Prostaglandin.F2alpha.beta.D1..isobars.	0.567397			phenylacetylglutamine	-0.072806	490600	0.39263	0.43128	phenylacetylglutamine	490600	0.406017
Hydroxydecanoyl.carnitine	0.57741			Tetradecenoylcarnitine	0.061924	428990	0.46733	0.51069	Tetradecenoylcarnitine	428990	0.330376
Dimethylglycine	0.578867			Hydroxydodecanoyl.carnitine	0.059281	430200	0.48612	0.5285	Hydroxydodecanoyl.carnitine	430200	0.313257
X2.3.Dinor.8.iso.prostaglandin.F2alpha	0.579265			Choline	-0.057825	483750	0.49691	0.53748	Choline	483750	0.303722
alpha.N.Peptidyl.L.glutamine	0.607118			trans.4.Hydroxy.L.proline	0.052406	433340	0.53814	0.57912	trans.4.Hydroxy.L.proline	433340	0.269105
Inosine	0.607851			Hexadecadienoylcarnitine	-0.051972	481080	0.54197	0.58029	Hexadecadienoylcarnitine	481080	0.266025
DEHP	0.611892			S.Glutathionyl.L.cysteine	0.050793	434080	0.55074	0.58672	S.Glutathionyl.L.cysteine	434080	0.259053
Pyruvate	0.615443			cis.p.Coumarate	-0.048365	479430	0.56996	0.60416	cis.p.Coumarate	479430	0.244156
trihydroxy.octadecenoic.acid	0.6166			L.serine	-0.044512	477670	0.60111	0.634	L.serine	477670	0.221046
dihydroxy.octadecanoic.acid	0.628065			Heptadecanoyl.carnitine	0.040041	439000	0.63856	0.67017	Heptadecanoyl.carnitine	439000	0.194798
L.asparagine	0.630731			Cytosine	0.031615	442850	0.71045	0.74195	Cytosine	442850	0.148466
S.Adenosyl.L.homocysteine	0.663801			Palmitoylcarnitine	0.024622	446050	0.7725	0.80279	Palmitoylcarnitine	446050	0.112102
Eicosapentaenoic.acid	0.667481			N..11Z_14Z.eicosadienoyl..ethanolamine	-0.023861	468220	0.77935	0.80596	N..11Z_14Z.eicosadienoyl..ethanolamine	468220	0.108267
Allantoate	0.670378			Indole	-0.020236	466560	0.8122	0.83586	Indole	466560	0.090337
alhpa.tocopheronolactone	0.67404			L.Methionine.S.oxide	-0.018924	465960	0.82417	0.84408	L.Methionine.S.oxide	465960	0.0839832
Xanthine	0.676209			X.S.....Allantoin	-0.014826	464090	0.86182	0.87839	X.S.....Allantoin	464090	0.0645834
dihydroxy.hexadecanoic.acid	0.68045			Hydroxypropionylcarnitine	0.0092716	453070	0.91333	0.92644	Hydroxypropionylcarnitine	453070	0.0393723
N.Acyl.D.mannosaminolactone	0.688292			L.proline	0.0038092	455570	0.96435	0.97353	L.proline	455570	0.0157653
Urate	0.691854			Sphingosine.1.phosphate	-0.0031314	458740	0.97069	0.97529	Sphingosine.1.phosphate	458740	0.0129194
Hemolysis	1			Citrate	-0.00036299	457480	0.99662	0.99662	Citrate	457480	0.0014704

## Sheet: Sheet 6 - AQ data
Sheet 6 - AQ data vs internal standards (KEGG IDs are shown for each metabolite)
Sample	Subject	Group	Time	C00041	C00062	C00152	C00049	C00097	C00025	C00064	C00037	C00135	C00123	C00047	C00073	C00079	C00148	C00065	C00188	C00082	C00183	C00002	C00008	C00020	C00212	C00147	C00144	C00387	C00242	C00475	C00015	C00104	C00130	C00294	C00262	C00499	C02350	C11821	C00366	C00575	C00906	C00029	C01882	C00006	C00003	C00031	C00092	C00354	C00118
BB 01_Day 01	BB 01	BB	Day 01	83.8086	586.602	75.8618	107.889	NA	365.177	260.331	433.591	17.0428	5.8333	395.75	3.65722	9.50932	64.5543	149.126	44.6862	28.8414	119.466	NA	NA	NA	0.244405	1250.56	0.0859869	0.00656143	0.257814	0.00287699	NA	1.18494	NA	NA	NA	0.0642551	NA	1.28366	NA	0.44882	0.79099	NA	NA	NA	NA	18094.1	956.892	132.281	55.3089
BB 02_Day 01	BB 02	BB	Day 01	25.8599	1008.97	47.8486	86.6338	NA	466.83	184.284	483.251	12.7321	9.45302	627.717	2.47176	5.64769	37.5455	76.6871	29.8154	12.7268	125.874	NA	NA	NA	0.295599	1191.21	0.0981046	0.0183728	0.250462	0.0378114	NA	1.49754	NA	NA	NA	0.071117	NA	1.00655	NA	0.20005	0.585635	NA	NA	NA	NA	25927.9	1248.98	113.573	47.6101
BB 03_Day 01	BB 03	BB	Day 01	44.7956	601.688	58.2565	101.968	NA	696.544	263.663	0	9.81784	8.5457	378.863	2.27286	9.4738	41.9308	95.4673	31.1966	15.773	113.404	NA	NA	NA	0.40985	882.03	0.255789	0.0115208	0.148394	0.0119237	NA	1.33966	NA	NA	NA	0.0654381	NA	1.43742	NA	0.153636	0.762387	NA	NA	NA	NA	13662.4	1139.95	111.444	57.1245
BB 04_Day 01	BB 04	BB	Day 01	55.5256	1513.06	44.1773	124.576	NA	327.184	210.944	0	12.2743	3.66443	423.283	2.28029	7.53437	52.835	77.1758	29.4584	9.109	114.632	NA	NA	NA	0.565193	1080.9	0.195713	0.0031772	0.596374	0	NA	1.53296	NA	NA	NA	0.0668815	NA	1.14129	NA	0.301726	0.480169	NA	NA	NA	NA	16134.8	948.963	84.7691	44.1441
BB 05_Day 01	BB 05	BB	Day 01	113.709	710.864	50.1383	95.8738	NA	467.925	197.858	32.7915	20.0923	9.62116	384.848	4.7765	14.2549	95.7322	141.41	56.8847	21.8363	145.233	NA	NA	NA	0.451103	1247.52	0.13006	0	0.304088	0.00684936	NA	1.44265	NA	NA	NA	0.0491115	NA	1.23921	NA	0.419686	0.755235	NA	NA	NA	NA	14785.2	1010.53	89.1019	39.0388
BB 06_Day 01	BB 06	BB	Day 01	66.0325	563.183	67.3283	148.731	NA	473.883	243.479	412.131	16.6111	8.73076	343.715	3.10746	8.14648	41.6465	93.4727	37.2748	17.5082	134.138	NA	NA	NA	0.792623	1184.37	0.120307	0	0.788021	0.00590301	NA	1.0738	NA	NA	NA	0.0764477	NA	1.61816	NA	0.347707	0.598322	NA	NA	NA	NA	16366.5	1233.28	86.5253	30.5974
BB 07_Day 01	BB 07	BB	Day 01	42.9933	1061	39.7449	85.1332	NA	425.217	188.952	0	13.345	4.06376	334.879	2.59288	5.60759	34.578	61.4753	31.2164	9.33177	155.002	NA	NA	NA	1.55541	1018.81	0.133586	0	0.138875	0.0254337	NA	1.37921	NA	NA	NA	0.0618733	NA	0.841468	NA	0.293615	0.396976	NA	NA	NA	NA	15033.6	865.118	72.2307	34.4233
BB 08_Day 01	BB 08	BB	Day 01	62.5702	638.79	59.5156	111.825	NA	751.197	293.216	311.635	16.6385	6.90362	342.379	3.51832	6.18049	42.1362	132.866	33.91	17.2349	127.986	NA	NA	NA	0.235444	1080.33	0.130698	0.0213375	0.289837	0.0133389	NA	1.38609	NA	NA	NA	0.0678411	NA	1.57959	NA	0.66231	0.827921	NA	NA	NA	NA	17771.3	1440.22	101.406	39.3079
BB 09_Day 01	BB 09	BB	Day 01	52.6814	473.28	31.7547	68.5928	NA	412.354	135.758	166.247	14.4749	6.80787	269.343	2.67422	9.1956	29.5308	56.4996	26.635	12.8881	114.248	NA	NA	NA	0.198098	822.152	0.101841	0.0506808	0.34154	0.00406626	NA	0.87944	NA	NA	NA	0.0545543	NA	1.07029	NA	0.343763	0.676286	NA	NA	NA	NA	20260.1	682.394	96.8241	59.8742
BB 10_Day 01	BB 10	BB	Day 01	66.0252	706.566	50.5081	126.904	NA	428.388	254.241	321.609	16.3273	7.506	427.825	3.54556	7.62897	50.5401	120.942	36.8214	15.8852	165.776	NA	NA	NA	0.383577	1046.55	0.0894135	0	0.294835	0.0094233	NA	1.00577	NA	NA	NA	0.0757831	NA	1.75748	NA	0.53918	0.516826	NA	NA	NA	NA	15366.5	1238.78	85.1393	60.729
BB 11_Day 01	BB 11	BB	Day 01	65.4027	1365.75	43.6667	86.8983	NA	668.316	262.552	0	22.7588	10.7025	408.947	3.33067	20.2193	51.2099	80.1215	30.6291	17.4419	135.313	NA	NA	NA	0.394228	804.798	0.160066	0	0.142609	0.0195697	NA	1.45191	NA	NA	NA	0.0762205	NA	1.20049	NA	0.293021	0.872552	NA	NA	NA	NA	9099.68	1207.57	127.228	55.5822
BB 12_Day 01	BB 12	BB	Day 01	43.6496	713.183	48.6301	77.7843	NA	399.573	246.074	30.5577	23.7829	10.1692	361.012	3.90837	8.3227	58.5559	53.9743	43.0847	18.7473	113.656	NA	NA	NA	0.337255	668.906	0.162853	0.00828466	0.503069	0.00686156	NA	1.08593	NA	NA	NA	0.0611493	NA	1.59748	NA	0.13042	0.576524	NA	NA	NA	NA	8936.71	1361.35	126.405	48.9367
BB 13_Day 01	BB 13	BB	Day 01	91.3577	604.289	33.674	61.443	NA	400.727	239.872	65.1997	21.0978	7.49919	325.714	3.8506	9.65797	46.5712	77.9926	35.8496	15.6156	121.541	NA	NA	NA	0.715082	843.767	0.190415	0.0276792	0.309764	0.0127063	NA	1.2073	NA	NA	NA	0.090073	NA	1.76625	NA	0.54679	0.692686	NA	NA	NA	NA	13400.7	1091.57	111.101	46.9988
BB 14_Day 01	BB 14	BB	Day 01	76.8395	537.125	44.1159	96.2917	NA	403.164	178.95	152.905	14.67	5.06249	323.422	2.4513	5.26307	42.3297	74.3265	26.8062	10.0363	130.49	NA	NA	NA	0.756669	1049.99	0.265321	0	0.161503	0.00884295	NA	1.25723	NA	NA	NA	0.111347	NA	1.6939	NA	0.239174	0.682457	NA	NA	NA	NA	14309.5	1091.46	41.6544	30.7264
BB 15_Day 01	BB 15	BB	Day 01	48.6712	537.907	59.3989	67.873	NA	529.383	258.447	458.899	44.6211	10.0428	333.149	3.58964	7.86641	41.3157	87.8486	41.399	24.1834	107.653	NA	NA	NA	0.211122	648.142	0.286462	0.00624861	0.078328	0.00507363	NA	1.46599	NA	NA	NA	0.0434556	NA	1.68834	NA	0.418926	0.957026	NA	NA	NA	NA	8610.35	941.184	150.986	63.8975
BB 16_Day 01	BB 16	BB	Day 01	52.4743	403.139	52.7662	155.417	NA	253.026	160.523	84.4794	25.7383	8.57569	325.593	3.04716	7.68309	36.6104	70.5507	35.3599	17.4771	108.954	NA	NA	NA	0.365639	897.346	0.205691	0.00650135	0.18174	0	NA	1.30594	NA	NA	NA	0.0260128	NA	1.33438	NA	0.529544	0.415988	NA	NA	NA	NA	7296.05	1119.19	55.9966	33.7805
BB 17_Day 01	BB 17	BB	Day 01	53.9109	469.543	68.8499	91.9178	NA	578.526	229.081	244.476	24.4796	8.23454	415.257	3.60424	6.69122	51.3416	95.4764	34.0421	16.4221	117.23	NA	NA	NA	0.239947	749.065	0.178893	0.0468596	0.160471	0	NA	1.09116	NA	NA	NA	0.0962969	NA	1.45854	NA	0.101512	0.545087	NA	NA	NA	NA	13250.4	1532.52	141.536	45.9527
BB 18_Day 01	BB 18	BB	Day 01	82.5813	725.159	57.0105	68.5142	NA	432.91	254.821	1.70317	40.4386	14.6355	301.319	3.41163	15.581	60.539	64.8598	48.4749	20.7942	131.064	NA	NA	NA	0.65587	767.662	0.259258	0.0188123	0.534089	0.0136821	NA	0.830591	NA	NA	NA	0.098248	NA	1.66913	NA	0.404975	0.773224	NA	NA	NA	NA	8369.3	871.444	42.1371	25.591
BB 19_Day 01	BB 19	BB	Day 01	115.274	643.249	41.1487	93.6558	NA	393.968	210.689	0	25.6276	9.95889	311.21	5.56664	8.75703	65.4844	77.234	40.8519	24.2196	138.553	NA	NA	NA	0.3541	903.508	0.0948317	0.0111481	0.171122	0.0107431	NA	1.40336	NA	NA	NA	0.120885	NA	1.30014	NA	0.345439	0.772862	NA	NA	NA	NA	13588.5	950.315	72.2517	32.1367
BB 20_Day 01	BB 20	BB	Day 01	53.7211	998.645	45.1459	90.56	NA	493.626	218.436	0	24.4524	7.26959	361.728	3.55165	10.5432	34.7376	77.7846	34.6779	19.8793	127.187	NA	NA	NA	0.305611	651.499	0.428163	0.0229089	0.744639	0.0118307	NA	1.6083	NA	NA	NA	0.0493787	NA	1.70778	NA	0.309717	0.693942	NA	NA	NA	NA	11996.5	210.965	185.027	124.472
BB 01_Day 07	BB 01	BB	Day 07	123.014	535.142	48.4935	69.4492	NA	297.822	120.987	0	8.11299	4.95368	346.109	0.921778	7.98058	51.8703	81.9054	38.3825	26.8682	120.256	NA	NA	NA	0.752438	1124.55	0.117146	0.151241	0.427365	0.0168916	NA	1.25998	NA	NA	NA	0.0891782	NA	0.261908	NA	0.337519	0.917117	NA	NA	NA	NA	13716.3	1448.16	56.0897	34.1609
BB 02_Day 07	BB 02	BB	Day 07	85.0327	956.895	30.486	54.2684	NA	502.069	103.759	175.199	11.5122	9.78956	595.631	0.484215	6.2347	30.7037	53.0574	24.0067	11.8239	117.258	NA	NA	NA	0.814239	1290.2	0.182289	0.298659	0.565988	0.0552727	NA	0.88198	NA	NA	NA	0.100084	NA	0.466282	NA	0.127145	0.731477	NA	NA	NA	NA	14330.6	1259.74	35.6878	31.8581
BB 03_Day 07	BB 03	BB	Day 07	100.621	671.071	30.0918	71.0533	NA	583.869	138.024	344.329	14.4503	10.6425	406.622	0.736255	8.24465	30.6216	90.4252	25.3783	15.4993	102.847	NA	NA	NA	0.484798	1084.72	0.188141	0.245656	0.501918	0.00631063	NA	1.20751	NA	NA	NA	0.143758	NA	0.589113	NA	0.179904	0.736271	NA	NA	NA	NA	10395.4	1365.31	39.3983	30.3672
BB 04_Day 07	BB 04	BB	Day 07	55.6403	1420.46	32.7811	90.4224	NA	302.028	101.148	249.821	10.0515	3.82161	405.778	0.777885	4.95243	35.4395	69.6696	24.6354	8.27781	94.6902	NA	NA	NA	0.664151	1135.9	0.110206	0.133713	1.1624	0.0293324	NA	0.87201	NA	NA	NA	0.0988406	NA	0.553785	NA	0.246095	0.524706	NA	NA	NA	NA	10972.4	1125.48	52.0746	37.4981
BB 05_Day 07	BB 05	BB	Day 07	128.221	712.805	32.1642	95.8682	NA	422.7	109.379	375.993	12.6989	8.03341	384.517	2.26702	16.7551	74.1582	91.2481	50.9153	24.4854	150.321	NA	NA	NA	1.1491	1119.75	0.144087	0.148887	0.617611	0.0152859	NA	1.383	NA	NA	NA	0.0899425	NA	0.608458	NA	0.389243	0.962049	NA	NA	NA	NA	15266.6	1062.97	86.7858	38.022
BB 06_Day 07	BB 06	BB	Day 07	88.8581	506.347	43.7956	90.8706	NA	529.304	147.475	235.364	8.92457	7.91111	340.775	1.12508	8.52317	33.5191	123.468	36.5919	16.625	125.33	NA	NA	NA	0.491224	1042.41	0.0972023	0.212763	0.841303	0.0187584	NA	1.105	NA	NA	NA	0.0941672	NA	0.831077	NA	0.295265	0.74732	NA	NA	NA	NA	16208.7	1258.37	71.6563	40.9174
BB 07_Day 07	BB 07	BB	Day 07	76.0875	587.083	29.1388	56.4101	NA	462.071	124.118	1.69895	13.877	6.25662	353.54	1.04907	6.76908	29.1949	47.0685	25.9757	11.46	117.68	NA	NA	NA	0.593817	1311.51	0.194298	0.195312	0.480683	0.0143419	NA	1.38193	NA	NA	NA	0.116089	NA	0.355458	NA	0.353756	0.522353	NA	NA	NA	NA	16273.3	589.934	67.2031	41.5016
BB 08_Day 07	BB 08	BB	Day 07	74.4186	613.696	37.0367	77.2905	NA	708.958	164.747	165.901	14.1236	6.59432	363.841	1.80006	7.61704	36.5688	70.8845	24.6873	17.7978	131.852	NA	NA	NA	0.578344	929.861	0.366089	0.26373	0.553801	0.00894588	NA	1.3045	NA	NA	NA	0.0709719	NA	0.704558	NA	0.550509	0.901876	NA	NA	NA	NA	17082.6	1120.2	167.739	60.3392
BB 09_Day 07	BB 09	BB	Day 07	90.8492	558.687	26.5512	50.0179	NA	442.946	87.4778	6.57179	13.9769	7.96656	327.778	1.18022	9.01735	32.0218	61.9761	26.998	17.272	121.4	NA	NA	NA	0.419697	898.585	0.115195	0.254164	0.543558	0.00826336	NA	1.87666	NA	NA	NA	0.0736392	NA	0.372663	NA	0.285198	0.785513	NA	NA	NA	NA	15663.3	1589.86	161.119	40.3641
BB 10_Day 07	BB 10	BB	Day 07	50.5716	654.166	33.9004	98.126	NA	329.469	147.036	0	15.9212	6.1889	418.333	1.60684	10.3376	40.4429	73.5034	31.8709	16.2661	132.357	NA	NA	NA	0.423504	1388.39	0.0958587	0.165655	0.452047	0.0332701	NA	1.18311	NA	NA	NA	0.139432	NA	0.887178	NA	0.474794	0.648574	NA	NA	NA	NA	16405	1278.36	130.413	64.5603
BB 11_Day 07	BB 11	BB	Day 07	84.4543	1056.71	19.8778	38.1624	NA	516.656	134.229	222.889	26.5238	12.1865	367.17	0.961903	9.63157	33.457	71.3564	23.2521	16.3875	103.131	NA	NA	NA	0.424533	513.69	0.205321	0.282804	0.358887	0.00842328	NA	1.02798	NA	NA	NA	0.0916114	NA	0.682539	NA	0.152765	0.75992	NA	NA	NA	NA	11515	849.613	102.172	64.6775
BB 12_Day 07	BB 12	BB	Day 07	103.248	1125.18	24.884	38.2236	NA	354.281	150.413	0	18.8133	9.70066	300.75	1.1015	8.68535	48.2454	77.6786	28.4141	16.6192	101.307	NA	NA	NA	0.522015	546.84	0.0498655	0.226439	0.658739	0.0203348	NA	1.0273	NA	NA	NA	0.0881566	NA	0.798415	NA	0.0484292	0.564583	NA	NA	NA	NA	9270.81	1530.73	80.5892	34.0428
BB 13_Day 07	BB 13	BB	Day 07	97.8212	897.807	23.2913	35.1248	NA	419.035	164.733	435.604	35.2342	10.926	327.74	1.89309	9.76995	37.294	54.1749	25.7846	15.3412	105.092	NA	NA	NA	0.576338	827.006	0.241979	0.266388	0.65005	0.0102643	NA	1.01623	NA	NA	NA	0.137328	NA	0.832461	NA	0.474444	0.65752	NA	NA	NA	NA	10322.5	950.725	81.0998	50.4856
BB 14_Day 07	BB 14	BB	Day 07	97.9435	711.763	31.1752	72.2162	NA	488.01	133.996	342.562	20.1943	5.56392	355.671	0.846811	5.9738	35.3863	75.5397	22.3829	10.777	94.8166	NA	NA	NA	0.498854	1176.97	0.154765	0.258558	0.450787	0.0254307	NA	1.00713	NA	NA	NA	0.128304	NA	0.793651	NA	0.264968	0.734777	NA	NA	NA	NA	16800.8	2178.62	36.0147	10.1569
BB 15_Day 07	BB 15	BB	Day 07	69.802	948.858	28.9243	31.0106	NA	387.078	118.916	213.275	35.2969	10.1635	307.984	1.65977	7.77451	29.5709	64.5759	29.1294	22.0903	92.4303	NA	NA	NA	0.325669	628.801	0.606492	0.209159	0.264046	0.00623934	NA	1.10775	NA	NA	NA	0.0457506	NA	0.593592	NA	0.318536	0.839712	NA	NA	NA	NA	7895.69	320.636	161.504	90.5529
BB 16_Day 07	BB 16	BB	Day 07	34.9749	421.306	29.9731	112.364	NA	226.688	124.341	0	20.8409	12.1372	267.586	1.13653	2.41801	31.0744	51.0419	31.0743	16.1034	102.341	NA	NA	NA	0.350193	861.396	0.127656	0.0289428	0.445858	0	NA	1.62778	NA	NA	NA	0.103856	NA	0.492117	NA	0.272748	0.385927	NA	NA	NA	NA	16880.7	1610.62	148.288	28.5802
BB 17_Day 07	BB 17	BB	Day 07	109.638	481.873	32.3639	40.9967	NA	542.574	119.494	0	21.4059	7.05743	398.164	1.45587	10.6291	41.1576	65.4359	27.6289	14.7649	108.627	NA	NA	NA	0.416488	646.888	0.239112	0.332425	0.409246	0.00534832	NA	1.51346	NA	NA	NA	0.0952041	NA	0.635041	NA	0.121077	0.520994	NA	NA	NA	NA	15604.2	2039.03	153.017	37.0255
BB 18_Day 07	BB 18	BB	Day 07	83.7028	1192.23	33.3043	29.3972	NA	452.965	179.978	211.1	38.818	12.203	292.59	0.886347	7.40226	48.7794	70.24	38.1387	20.2413	121.12	NA	NA	NA	0.499971	683.704	0.158378	0.211368	0.947703	0.0100764	NA	1.1071	NA	NA	NA	0.120836	NA	0.77619	NA	0.276691	0.843368	NA	NA	NA	NA	14696	1410.98	44.8106	10.3415
BB 19_Day 07	BB 19	BB	Day 07	108.258	682.933	35.606	65.5174	NA	583.51	171.92	0	20.7897	7.9539	347.372	2.76588	11.59	57.0169	92.6576	35.0687	22.8427	102.552	NA	NA	NA	0.608456	862.141	0.218443	0.201714	0.434382	0.0155874	NA	0.805027	NA	NA	NA	0.111227	NA	0.701492	NA	0.274406	0.724684	NA	NA	NA	NA	15134.6	1186.05	53.1554	28.2931
BB 20_Day 07	BB 20	BB	Day 07	76.4466	882.702	36.5	75.7342	NA	442.026	123.929	0	18.7285	8.1697	363.502	1.59265	16.7565	27.6782	55.7365	29.6297	17.4633	106.789	NA	NA	NA	0.494537	625.833	0.392467	0.248101	0.822707	0.00766698	NA	1.02966	NA	NA	NA	0.0496719	NA	0.756636	NA	0.374341	0.694848	NA	NA	NA	NA	12935.8	374.386	165.491	87.259
BB 01_Day 14	BB 01	BB	Day 14	101.051	1104.61	38.6981	47.3954	NA	272.394	92.532	256.53	5.56928	5.53662	380.481	1.12367	7.31976	46.4074	86.2333	39.7713	27.6126	96.1652	NA	NA	NA	0.332529	961.258	0.15338	0.212741	0.599859	0.0235173	NA	1.0693	NA	NA	NA	0.115882	NA	0.416725	NA	0.313182	0.815212	NA	NA	NA	NA	16906	561.006	79.4169	71.0522
BB 02_Day 14	BB 02	BB	Day 14	107.287	1906.48	29.1349	42.8483	NA	467.101	78.1033	397.892	2.09339	10.4224	718.891	0.728946	10.5662	28.7666	71.9872	27.1506	14.4858	126.459	NA	NA	NA	0.239374	1132.84	0.0517247	0.290725	1.02813	0.0144166	NA	1.46054	NA	NA	NA	0.146362	NA	0.273577	NA	0.0417633	0.546796	NA	NA	NA	NA	28981.1	1249.29	45.6999	34.0101
BB 03_Day 14	BB 03	BB	Day 14	95.5321	885.143	34.3373	21.4362	NA	663.032	126.195	476.113	15.5381	9.30224	494.198	0.728976	11.2426	37.2664	92.5752	30.9173	18.5088	122.492	NA	NA	NA	0.238615	852.772	0.191384	0.438883	0.550642	0.0246111	NA	1.08192	NA	NA	NA	0.111149	NA	0.45937	NA	0.243804	0.869628	NA	NA	NA	NA	17019.6	1071.33	84.4393	51.6036
BB 04_Day 14	BB 04	BB	Day 14	72.519	792.703	31.6116	76.0389	NA	291.384	84.1309	373.24	11.2419	5.79752	449.503	0.684679	8.2125	37.4975	68.4657	28.3713	10.499	105.527	NA	NA	NA	0.224271	1451.17	0.0572805	0.252027	1.32147	0.0343705	NA	1.05029	NA	NA	NA	0.171863	NA	0.325798	NA	0.265983	0.522241	NA	NA	NA	NA	16981	2649.43	34.6324	21.1402
BB 05_Day 14	BB 05	BB	Day 14	120.013	780.321	33.4804	68.8544	NA	477.762	90.2685	465.822	16.0217	10.9114	424.468	2.25583	12.6461	77.2043	142.92	59.0493	28.3902	147.433	NA	NA	NA	0.872946	972.353	0.128551	0.360483	0.552377	0.0412177	NA	1.15157	NA	NA	NA	0.10879	NA	0.406743	NA	0.453376	1.10579	NA	NA	NA	NA	16225.5	1042.26	68.9155	35.019
BB 06_Day 14	BB 06	BB	Day 14	78.0647	383.3	39.788	66.0563	NA	521.312	111.933	269.302	7.96112	9.31013	353.74	0.95886	9.68944	32.5907	83.1263	29.6818	16.0587	125.983	NA	NA	NA	0.32767	1071.98	0.106575	0.37952	0.816222	0.0266181	NA	1.14885	NA	NA	NA	0.129568	NA	0.468759	NA	0.339404	0.759122	NA	NA	NA	NA	15362.4	2526.84	40.9221	19.1503
BB 07_Day 14	BB 07	BB	Day 14	58.7825	651.62	22.2289	35.1628	NA	466.226	99.335	227.21	14.5466	5.51701	392.643	0.637516	7.82192	27.7013	69.0628	25.9369	12.5899	123.048	NA	NA	NA	0.360362	924.437	0.0425625	0.519622	0.631356	0.0176388	NA	0.851031	NA	NA	NA	0.144029	NA	0.374904	NA	0.289505	0.493458	NA	NA	NA	NA	16383.4	2018.3	22.7615	13.4586
BB 08_Day 14	BB 08	BB	Day 14	65.7683	719.738	26.8452	40.0279	NA	522.719	91.7823	394.269	13.0792	7.82233	331.881	0.75364	3.89309	34.4343	93.1615	24.7429	17.5548	110.52	NA	NA	NA	0.375883	1011.84	0.147535	0.464053	0.625469	0.0246892	NA	0.9391	NA	NA	NA	0.0753664	NA	0.359888	NA	0.582539	0.797658	NA	NA	NA	NA	9936.29	2960.84	36.6355	14.1693
BB 09_Day 14	BB 09	BB	Day 14	96.304	633.382	20.0024	36.221	NA	474.573	69.6367	294.855	14.5339	8.97185	364.702	0.679491	7.6348	29.969	94.8782	30.3272	18.3898	125.122	NA	NA	NA	0.24349	739.192	0.0575983	0.626377	0.939026	0.00670923	NA	0.831767	NA	NA	NA	0.0926295	NA	0.256121	NA	0.360134	0.841968	NA	NA	NA	NA	15969.3	3139.13	42.6411	17.9372
BB 10_Day 14	BB 10	BB	Day 14	83.0859	651.111	26.8772	89.2648	NA	302.694	125.188	76.5497	10.2389	5.98584	435.469	0.965727	13.1226	38.4186	79.0638	34.8381	16.45	123.845	NA	NA	NA	0.310495	1147.04	0.138832	0.227157	0.534108	0.0208231	NA	1.38535	NA	NA	NA	0.0863429	NA	0.505999	NA	0.357815	0.701931	NA	NA	NA	NA	16202.8	385.796	110.999	70.1924
BB 11_Day 14	BB 11	BB	Day 14	67.1268	1155.05	17.4294	20.9577	NA	459.488	96.897	53.9262	23.145	12.9786	416.133	0.616416	11.751	42.1029	77.3608	29.3529	19.9236	107.799	NA	NA	NA	0.310112	538.902	0.534653	0.505611	0.547556	0.0151238	NA	1.05036	NA	NA	NA	0.156254	NA	0.401911	NA	0.275814	0.77903	NA	NA	NA	NA	12333.5	598.886	87.8524	70.0881
BB 12_Day 14	BB 12	BB	Day 14	116.731	716.14	32.8975	40.7772	NA	545.329	183.231	0	23.0988	11.653	416.485	0.851021	11.541	54.6203	86.3032	34.6977	19.2298	107.799	NA	NA	NA	0.475414	483.845	0.137012	0.593084	0.963974	0.0158448	NA	0.866973	NA	NA	NA	0.119175	NA	0.741102	NA	0.136069	0.652235	NA	NA	NA	NA	14350.5	740.381	100.517	54.6264
BB 13_Day 14	BB 13	BB	Day 14	80.3727	501.01	26.7283	28.1346	NA	452.819	148.239	404.632	34.1851	11.1769	383.668	0.973459	12.2023	41.4419	76.3012	28.6831	18.3387	110.158	NA	NA	NA	0.277376	724.646	0.275796	0.540584	0.747417	0.0126131	NA	1.05304	NA	NA	NA	0.140092	NA	0.652697	NA	0.480652	0.655045	NA	NA	NA	NA	11497.9	636.46	114.586	55.748
BB 14_Day 14	BB 14	BB	Day 14	68.2547	555.512	31.7945	55.1223	NA	504.251	99.2339	408.497	15.9723	7.10937	375.164	0.778226	6.10771	32.4069	146.64	22.6275	12.4243	93.0727	NA	NA	NA	0.257462	1035.33	0.0519985	0.695964	0.632653	0.0202119	NA	0.887262	NA	NA	NA	0.167622	NA	0.44374	NA	0.245939	0.631926	NA	NA	NA	NA	12427.2	3075.07	22.1101	8.57036
BB 15_Day 14	BB 15	BB	Day 14	80.6527	608.268	26.7542	19.6519	NA	475.383	118.584	352.785	47.9966	10.133	356.431	0.778288	10.7903	38.6466	71.9074	36.8439	25.8239	113.136	NA	NA	NA	0.212553	396.542	0.246706	0.393245	0.313916	0.0234894	NA	1.12377	NA	NA	NA	0.0623184	NA	0.455885	NA	0.389839	0.896935	NA	NA	NA	NA	14315.8	812.66	171.619	54.1004
BB 16_Day 14	BB 16	BB	Day 14	68.6303	518.532	45.5345	145.767	NA	254.903	105.789	0	21.1247	9.38155	369.48	0.650316	9.90957	32.8544	41.5196	34.5635	19.0163	116.324	NA	NA	NA	0.165161	813.852	0.0619963	0.184443	0.474423	0.022708	NA	0.9996	NA	NA	NA	0.130504	NA	0.398256	NA	0.441775	0.491402	NA	NA	NA	NA	15628.1	2917.53	45.5708	13.5872
BB 17_Day 14	BB 17	BB	Day 14	137.905	517.91	20.7326	19.2332	NA	595.208	96.4463	26.841	19.7006	8.38227	428.543	0.661521	10.1396	47.3398	76.1732	29.3135	17.9561	116.979	NA	NA	NA	0.176698	619.313	0.0603366	0.726038	0.523443	0.015126	NA	0.937864	NA	NA	NA	0.154427	NA	0.336152	NA	0.148123	0.591814	NA	NA	NA	NA	14487.2	2247.53	76.7999	33.9272
BB 18_Day 14	BB 18	BB	Day 14	54.0899	830.019	39.4234	31.0836	NA	480.887	142.019	34.8421	38.1564	11.4662	360.193	0.495546	16.4723	54.6598	67.0347	49.9898	20.9287	125.967	NA	NA	NA	0.508615	592.116	0.0899213	0.516178	1.14767	0.00920567	NA	0.62589	NA	NA	NA	0.1371	NA	0.626177	NA	0.52204	0.945071	NA	NA	NA	NA	15256.4	2648.24	14.4312	4.24973
BB 19_Day 14	BB 19	BB	Day 14	117.428	555.241	19.1858	36.1658	NA	434.015	99.4545	84.9801	26.6455	9.24809	323.505	1.52403	12.5056	53.5098	62.6991	35.5514	23.5533	112.678	NA	NA	NA	0.247343	858.683	0.222805	0.472722	0.583533	0.00450809	NA	0.839749	NA	NA	NA	0.115816	NA	0.540912	NA	0.263944	0.701555	NA	NA	NA	NA	15670.3	1050.5	61.2965	46.8272
BB 20_Day 14	BB 20	BB	Day 14	77.0789	514.626	22.6199	33.3595	NA	404.555	94.5075	273.426	24.0076	8.7201	369.952	0.797792	10.308	30.128	63.3139	33.893	20.3926	118.628	NA	NA	NA	0.164774	375.695	0.668374	0.363498	0.718319	0.0121614	NA	1.08791	NA	NA	NA	0.065066	NA	0.390489	NA	0.280501	0.754039	NA	NA	NA	NA	12772.5	306.023	205.787	79.6025
BB 01_Day 21	BB 01	BB	Day 21	118.422	660.21	27.944	33.8467	NA	180.771	60.8421	0	6.42666	4.94889	398.899	0.797824	12.3607	50.0655	100.936	34.0103	28.5369	108.075	NA	NA	NA	0.031696	855.984	0.218464	0.19985	0.593548	0.00767729	NA	1.13398	NA	NA	NA	0.140018	NA	0.224637	NA	0.23596	0.745842	NA	NA	NA	NA	17746.8	600.384	80.4713	45.4248
BB 02_Day 21	BB 02	BB	Day 21	116.528	1010.2	22.7882	32.8561	NA	433.267	62.2291	0.998735	9.70991	9.61287	689.705	0.599237	9.91289	32.8903	56.5524	26.495	14.5615	128.607	NA	NA	NA	3.12456	1063.92	0.12049	0.469199	0.786537	0.0273757	NA	1.21386	NA	NA	NA	0.168122	NA	0.0373633	NA	0.0924098	0.630226	NA	NA	NA	NA	17024.4	1436.86	71.3213	30.5251
BB 03_Day 21	BB 03	BB	Day 21	121.259	774.598	22.7507	30.7095	NA	435.959	68.8318	193.925	14.8534	9.94603	462.444	0.505735	6.9035	36.0044	96.0288	27.7133	17.7685	116.524	NA	NA	NA	0.369576	962.031	0.233436	0.507217	0.668818	0.0181627	NA	1.1379	NA	NA	NA	0.157924	NA	0.285432	NA	0.143092	0.892036	NA	NA	NA	NA	16039.7	1029.66	68.2824	34.1671
BB 04_Day 21	BB 04	BB	Day 21	75.4316	906.214	24.6867	57.6144	NA	180.095	45.1884	0.974734	9.87634	4.58259	461.148	0.379319	6.63987	34.7397	69.8949	24.6735	10.0679	99.6637	NA	NA	NA	0.243693	1133.8	0.0653337	0.23049	1.23397	0.022027	NA	0.795251	NA	NA	NA	0.209937	NA	0.182613	NA	0.281226	0.586911	NA	NA	NA	NA	17328.9	2270.45	30.7423	16.0697
BB 05_Day 21	BB 05	BB	Day 21	143.556	602.049	19.8655	46.3634	NA	381.884	57.452	536.83	12.3132	10.2326	409.903	1.74305	17.8754	71.1362	82.071	51.2425	27.0073	132.783	NA	NA	NA	0.232853	990.113	0.0633325	0.475612	0.645122	0.0178874	NA	0.875115	NA	NA	NA	0.158282	NA	0.315657	NA	0.421863	1.09228	NA	NA	NA	NA	15462.2	1937.4	23.9286	9.28708
BB 06_Day 21	BB 06	BB	Day 21	114.588	577.233	29.9491	45.8826	NA	389.241	72.5634	0	14.158	8.20444	355.054	0.644823	10.0615	33.1725	100.793	31.8333	17.7105	113.033	NA	NA	NA	0.213136	872.904	0.0394941	0.444069	0.958479	0.00865506	NA	0.914063	NA	NA	NA	0.107926	NA	0.26713	NA	0.330797	0.733943	NA	NA	NA	NA	16644.1	2312.79	39.1914	10.8827
BB 07_Day 21	BB 07	BB	Day 21	68.5665	640.216	21.047	31.6596	NA	347.745	55.975	194.986	11.6841	5.03347	390.949	0.594798	15.7723	27.7812	44.1983	26.2462	12.5201	117.303	NA	NA	NA	0.216839	947.241	0.0349696	0.487696	0.654461	0.00602302	NA	0.881834	NA	NA	NA	0.164859	NA	0.247063	NA	0.31685	0.485884	NA	NA	NA	NA	15264	1669.04	23.9693	9.93685
BB 08_Day 21	BB 08	BB	Day 21	72.5109	559.822	26.67	38.8718	NA	365.402	55.9369	89.0776	14.175	5.56435	350.311	0.602193	7.19576	36.0785	70.7022	25.6583	19.432	104.971	NA	NA	NA	0.849679	658.836	0.340481	0.485511	0.573924	0.00742786	NA	1.07228	NA	NA	NA	0.100936	NA	0.137928	NA	0.39939	0.698316	NA	NA	NA	NA	16435.9	459.924	139.939	63.8369
BB 09_Day 21	BB 09	BB	Day 21	79.9268	995.868	13.9783	23.9474	NA	316.814	33.351	186.783	10.294	6.92403	321.351	0.668913	8.61591	28.4428	48.9208	22.9259	15.4088	102.374	NA	NA	NA	0.316008	526.895	0.299726	0.509851	0.683124	0.0201989	NA	0.814919	NA	NA	NA	0.0987	NA	0.0998045	NA	0.23285	0.666599	NA	NA	NA	NA	12537.2	283.301	64.6881	51.8109
BB 10_Day 21	BB 10	BB	Day 21	94.0996	737.483	19.4186	65.254	NA	252.429	89.7871	450.407	11.6679	6.59057	476.219	0.607367	8.20476	42.3933	84.258	35.3674	17.2005	126.676	NA	NA	NA	0.268223	1223.43	0.149683	0.248327	0.706431	0.00908068	NA	1.07305	NA	NA	NA	0.159825	NA	0.325893	NA	0.353118	0.675093	NA	NA	NA	NA	16546.3	443.499	90.3524	63.916
BB 11_Day 21	BB 11	BB	Day 21	98.4184	741.212	18.0931	18.2233	NA	396.128	77.3912	492.908	29.9619	12.0321	398.198	0.562529	11.5613	46.0924	55.1638	33.6486	20.4095	111.505	NA	NA	NA	0.145665	379.704	0.384006	0.478647	0.540209	0.0130001	NA	1.08141	NA	NA	NA	0.152956	NA	0.215089	NA	0.23828	0.791819	NA	NA	NA	NA	14427.5	778.484	104.264	50.9445
BB 12_Day 21	BB 12	BB	Day 21	131.135	828.464	19.6862	28.5232	NA	451.433	126.643	101.919	20.991	11.369	406.652	0.621583	14.7012	58.1416	66.3503	38.667	21.8242	135.119	NA	NA	NA	0.268815	292.213	0.117494	0.591081	0.659122	0.0164141	NA	0.892115	NA	NA	NA	0.143137	NA	0.399923	NA	0.072925	0.727969	NA	NA	NA	NA	15832.7	947.321	77.0251	42.7331
BB 13_Day 21	BB 13	BB	Day 21	103.769	545.679	13.9949	17.8412	NA	334.694	91.7524	0	29.7789	9.88979	343.286	0.708718	8.01981	43.2931	64.8075	33.3768	17.2904	110.12	NA	NA	NA	0.249502	641.172	0.238579	0.513845	0.841711	0.00495935	NA	1.02693	NA	NA	NA	0.154524	NA	0.268191	NA	0.379877	0.717905	NA	NA	NA	NA	15158.8	668.119	106.006	42.0855
BB 14_Day 21	BB 14	BB	Day 21	93.5733	672.661	24.604	42.557	NA	459.866	67.4723	345.165	13.835	5.91264	371.339	0.788868	13.2063	38.3965	107.308	27.2077	12.8853	83.2843	NA	NA	NA	0.266347	891.549	0.306272	0.851618	0.809401	0.0245419	NA	0.921948	NA	NA	NA	0.153543	NA	0.248365	NA	0.22928	0.688104	NA	NA	NA	NA	18717.7	1726.2	59.6812	25.6224
BB 15_Day 21	BB 15	BB	Day 21	99.1359	459.783	22.7401	23.0558	NA	352.169	74.8702	0	46.342	10.8248	340.455	0.468313	4.75941	36.7613	55.8981	38.4065	24.8561	101.857	NA	NA	NA	0.559127	236.54	0.335668	0.523784	0.361786	0.00434667	NA	0.812322	NA	NA	NA	0.0839005	NA	0.174109	NA	0.294833	0.89994	NA	NA	NA	NA	13306.3	508.734	110.559	44.2492
BB 16_Day 21	BB 16	BB	Day 21	74.312	527.61	34.7987	133.052	NA	214.562	81.6442	152.706	23.9649	12.8249	390.712	0.563222	21.8512	32.7189	46.5077	29.1894	18.6739	120.185	NA	NA	NA	0.497935	945.431	0.0787887	0.314253	0.797779	0.0252729	NA	0.510242	NA	NA	NA	0.147551	NA	0.416403	NA	0.532219	0.599502	NA	NA	NA	NA	15125.7	2462.07	26.0566	11.6014
BB 17_Day 21	BB 17	BB	Day 21	137.806	454.832	20.4827	20.0614	NA	416.567	58.0764	557.005	23.3296	7.67384	428.351	0.816942	5.83809	47.2371	67.1381	33.4378	18.8622	98.7166	NA	NA	NA	0.171764	388.04	0.313396	0.78248	0.618668	0.00964625	NA	1.05974	NA	NA	NA	0.139519	NA	0.213096	NA	0.119809	0.607484	NA	NA	NA	NA	15834.8	1046.61	130.991	53.1881
BB 18_Day 21	BB 18	BB	Day 21	75.2205	533.251	36.67	26.4683	NA	411.526	98.1158	404.972	33.9738	12.3234	309.788	0.682341	12.5728	51.6177	59.0444	36.9488	21.861	116.659	NA	NA	NA	0.18464	465.804	0.17708	0.682307	0.995282	0	NA	0.692889	NA	NA	NA	0.137863	NA	0.380681	NA	0.339995	0.967284	NA	NA	NA	NA	13200.8	1069.97	37.9282	28.7912
BB 19_Day 21	BB 19	BB	Day 21	100.45	544.482	18.6097	33.6309	NA	436.518	83.4734	90.4917	25.2807	8.1516	329.791	1.18334	8.58448	52.8898	63.6751	38.669	23.1489	102.165	NA	NA	NA	0.325945	715.897	0.139863	0.540226	0.546616	0.0333019	NA	0.932745	NA	NA	NA	0.184707	NA	0.288169	NA	0.288188	0.734482	NA	NA	NA	NA	15613.7	637.437	48.4443	39.2526
BB 20_Day 21	BB 20	BB	Day 21	64.6421	631.801	23.6156	32.3493	NA	337.316	63.6108	0	22.002	9.10839	390.911	0.494464	14.4582	32.0218	53.789	33.8407	19.6956	117.523	NA	NA	NA	0.160089	361.669	0.350828	0.451779	0.82807	0.0228655	NA	0.775804	NA	NA	NA	0.129692	NA	0.226473	NA	0.370777	0.792535	NA	NA	NA	NA	12520.5	327.579	105.373	59.9828
BB 01_Day 28	BB 01	BB	Day 28	121.568	789.308	31.2583	32.993	NA	196.862	50.5807	530.157	9.61947	4.6514	426.316	0.449928	17.0651	48.0083	71.5845	34.9074	32.1352	104.172	NA	NA	NA	0.229417	771.169	0.0120686	0.327459	0.616321	0.0193857	NA	0.66714	NA	NA	NA	0.152495	NA	0.190154	NA	0.324803	1.05228	NA	NA	NA	NA	16780	2165.26	18.9564	4.15959
BB 02_Day 28	BB 02	BB	Day 28	119.392	1106.12	26.8306	10.3663	NA	349.354	31.1798	579.917	12.2658	7.64847	689.383	0.445609	19.2481	29.7231	49.5984	23.6755	14.7272	117.973	NA	NA	NA	0.194673	788.591	0.0239377	0.509426	0.740206	0.0254013	NA	0.53342	NA	NA	NA	0.18917	NA	0.0603665	NA	0.114343	0.841047	NA	NA	NA	NA	23598.7	2209.79	16.3588	6.06754
BB 03_Day 28	BB 03	BB	Day 28	117.388	975.608	16.237	26.1958	NA	427.005	50.3097	287.724	14.2419	6.93395	450.092	0.402138	7.82755	35.2765	84.9682	25.9868	19.3223	100.135	NA	NA	NA	0.146338	691.356	0.0495462	0.565444	0.854078	0.0109917	NA	0.810833	NA	NA	NA	0.167573	NA	0.142813	NA	0.105439	0.903975	NA	NA	NA	NA	16216.2	2162.85	18.4249	7.25121
BB 04_Day 28	BB 04	BB	Day 28	96.2093	901.522	28.52	45.9407	NA	171.786	30.5194	100.029	5.18013	4.85866	471.499	0.47861	5.67052	38.5271	70.2888	26.1429	9.42796	104.882	NA	NA	NA	0.512482	1224.49	0.00205587	0.296007	1.15937	0.0287751	NA	0.52764	NA	NA	NA	0.250169	NA	0.0662829	NA	0.245948	0.639599	NA	NA	NA	NA	17048.1	2524.32	21.0149	8.79679
BB 05_Day 28	BB 05	BB	Day 28	157.442	1249.15	18.9053	47.1211	NA	434.044	48.8373	390.125	11.0805	10.2029	435.127	1.01452	37.8609	71.3421	84.3167	50.9015	28.6572	136.998	NA	NA	NA	0.22854	949.032	0.0137673	0.648751	0.780752	0.0197766	NA	0.556287	NA	NA	NA	0.172322	NA	0.135475	NA	0.47156	0.983311	NA	NA	NA	NA	16528.5	1933.84	14.4473	5.48352
BB 06_Day 28	BB 06	BB	Day 28	65.3962	690.453	27.1903	38.7703	NA	405.78	53.0262	0	14.0849	7.0575	377.009	0.359295	12.7853	33.913	69.9418	29.6842	18.4483	119.173	NA	NA	NA	0.965683	748.358	0.0124474	0.51516	1.11944	0	NA	0.478885	NA	NA	NA	0.159892	NA	0.131877	NA	0.29311	0.736179	NA	NA	NA	NA	14654.5	1865.39	16.0315	5.21449
BB 07_Day 28	BB 07	BB	Day 28	67.5413	582.046	20.8641	23.4115	NA	369.919	45.8978	615.485	12.5493	4.73248	380.53	0.368282	11.8549	28.6192	59.2991	25.223	12.0907	109.349	NA	NA	NA	0.12216	668.683	0.0200701	0.571744	0.718142	0.00943589	NA	0.6526	NA	NA	NA	0.174114	NA	0.101421	NA	0.330329	0.551753	NA	NA	NA	NA	16004.9	1586.35	17.385	6.26856
BB 08_Day 28	BB 08	BB	Day 28	90.6798	712.505	14.3324	24.219	NA	341.467	42.9874	498.843	12.0431	5.90778	319.768	0.436989	7.45961	35.1261	53.0433	24.6428	17.673	115.709	NA	NA	NA	0.215369	654.435	0.112587	0.62169	0.687344	0.0113098	NA	1.01113	NA	NA	NA	0.127592	NA	0.128747	NA	0.452038	0.866209	NA	NA	NA	NA	16398.6	2330.45	31.7821	6.71893
BB 09_Day 28	BB 09	BB	Day 28	78.4467	576.124	17.5977	23.944	NA	312.122	25.0255	609.402	13.3119	6.28334	378.357	0.469723	12.6165	32.3726	54.9161	27.8524	17.4817	109.223	NA	NA	NA	0.130848	451.705	0.0455875	0.607561	1.00749	0.0173651	NA	0.786685	NA	NA	NA	0.164549	NA	0.0733831	NA	0.322678	0.966918	NA	NA	NA	NA	17300.6	2349.01	28.412	5.65815
BB 10_Day 28	BB 10	BB	Day 28	101.596	704.497	18.0953	57.9864	NA	218.966	67.5493	52.5043	13.0579	5.298	553.683	0.454219	12.1359	45.9176	73.7384	36.8777	20.8117	140.315	NA	NA	NA	0.28719	1044.15	0.00740113	0.292304	0.751327	0.0251831	NA	0.68973	NA	NA	NA	0.246215	NA	0.159682	NA	0.417019	0.641679	NA	NA	NA	NA	38751.8	3144.96	37.694	8.62237
BB 11_Day 28	BB 11	BB	Day 28	111.522	1299.25	17.0153	20.2315	NA	339.732	45.6741	0	26.6902	11.2186	413.069	0.406192	18.1507	46.2934	57.2322	31.9136	21.3585	106.279	NA	NA	NA	0.28024	233.012	0.0687002	0.56665	0.538436	0.0087631	NA	0.671625	NA	NA	NA	0.200761	NA	0.0951993	NA	0.233185	0.756587	NA	NA	NA	NA	12043.5	2841.95	26.3696	9.71055
BB 12_Day 28	BB 12	BB	Day 28	81.0009	623.208	20.3124	23.6081	NA	393.189	84.2987	0	26.2235	9.42482	409.595	0.401869	15.8356	59.3375	45.9812	36.9872	20.4616	103.426	NA	NA	NA	0.341347	169.446	0.00543146	0.695818	0.771281	0.0193872	NA	0.420277	NA	NA	NA	0.156478	NA	0.208498	NA	0.105035	0.729854	NA	NA	NA	NA	13936.1	2968.07	20.0505	7.05245
BB 13_Day 28	BB 13	BB	Day 28	120.329	675.676	21.4179	22.5858	NA	355.682	66.6481	2.96111	24.4463	7.20741	396.578	0.564505	22.801	43.1269	60.2207	30.9779	18.4821	95.9	NA	NA	NA	2.30743	382.06	0.0182888	0.552798	0.622302	0.0293186	NA	0.732434	NA	NA	NA	0.164476	NA	0.163183	NA	0.430138	0.660477	NA	NA	NA	NA	14719.2	2186.94	20.1629	6.62297
BB 14_Day 28	BB 14	BB	Day 28	92.9499	588.266	27.3651	45.5672	NA	524.586	60.815	488.265	14.8456	5.27374	369.981	0.666364	8.46832	37.4049	67.226	25.807	13.3289	86.9627	NA	NA	NA	0.328036	698.439	0.0806753	0.95865	0.697292	0.0167663	NA	0.557707	NA	NA	NA	0.14548	NA	0.214169	NA	0.217309	0.753045	NA	NA	NA	NA	17944.9	1923.07	11.3748	3.12946
BB 15_Day 28	BB 15	BB	Day 28	127.151	565.039	21.8123	18.4703	NA	303.573	48.4686	59.8883	48.1815	11.6535	334.318	0.408425	10.7573	37.9253	54.1714	37.0843	26.4347	99.0299	NA	NA	NA	0.588123	96.4824	0.120221	0.54169	0.38012	0.00520946	NA	0.561895	NA	NA	NA	0.105452	NA	0.105478	NA	0.309585	0.920542	NA	NA	NA	NA	12282	2573	40.291	10.1117
BB 16_Day 28	BB 16	BB	Day 28	48.643	513.233	29.625	140.055	NA	194.366	63.6923	382.794	18.1801	9.69072	339.486	0.359857	14.3798	32.6417	54.0338	32.2993	18.8685	111.22	NA	NA	NA	0.167324	585.84	0.0468932	0.318023	0.772551	0.00835658	NA	0.75494	NA	NA	NA	0.173576	NA	0.216182	NA	0.370676	0.578827	NA	NA	NA	NA	15520.5	2730.36	22.7354	6.61176
BB 17_Day 28	BB 17	BB	Day 28	86.6742	526.964	16.0913	12.461	NA	332.32	31.5734	0	17.1484	6.65673	379.202	0.341212	4.80238	41.3929	57.9582	28.8083	15.0071	87.9736	NA	NA	NA	0.174937	281.957	0.0338429	0.729807	0.982484	0.0251564	NA	0.502649	NA	NA	NA	0.195643	NA	0.121382	NA	0.134511	0.553998	NA	NA	NA	NA	8079.56	2336.15	19.0519	6.4581
BB 18_Day 28	BB 18	BB	Day 28	49.5341	964.995	16.8334	14.3967	NA	250.54	43.4644	0	18.5145	9.56715	225.877	0.320262	8.55982	32.7954	28.2382	25.0815	15.7441	70.6456	NA	NA	NA	0.18584	300.556	0.0350107	0.620068	1.06962	0.0190204	NA	0.326364	NA	NA	NA	0.158205	NA	0.152409	NA	0.192959	0.758705	NA	NA	NA	NA	9034.67	867.303	3.03923	2.55891
BB 19_Day 28	BB 19	BB	Day 28	128.65	575.968	16.0405	25.7622	NA	481.083	74.2398	0	23.2279	10.8197	342.171	0.923737	10.4838	54.7371	60.6056	42.7596	24.1989	110.205	NA	NA	NA	0.392586	816.641	0.005413	0.752472	0.731449	0.0214475	NA	0.599938	NA	NA	NA	0.236001	NA	0.146245	NA	0.340772	0.814855	NA	NA	NA	NA	14815.7	1704.67	17.5049	2.78947
BB 20_Day 28	BB 20	BB	Day 28	114.567	551.693	21.388	20.628	NA	277.623	47.0846	77.7731	24.0454	9.92218	407.688	0.474685	24.0432	35.6651	51.7283	40.2567	20.6613	119.851	NA	NA	NA	0.269536	244.321	0.0274791	0.496172	0.726036	0.0213699	NA	0.720654	NA	NA	NA	0.135475	NA	0.108364	NA	0.347903	0.793352	NA	NA	NA	NA	12508.1	2464.36	50.4963	14.9312
BB 01_Day 35	BB 01	BB	Day 35	123.326	621.799	30.7672	24.7712	NA	145.29	31.2098	30.7253	9.95597	4.75279	414.626	0.527416	28.5134	52.4592	81.8859	40.5565	30.4686	99.2376	NA	NA	NA	0.799347	780.115	0.029623	0.246123	0.759393	0.00626065	NA	0.81923	NA	NA	NA	0.176949	NA	0.0475139	NA	0.179437	1.05677	NA	NA	NA	NA	16988.9	2325.93	24.1068	4.50823
BB 02_Day 35	BB 02	BB	Day 35	134.244	1042.21	16.2082	21.248	NA	318.053	23.799	0	11.3576	7.44912	697.84	0.471405	19.8271	31.6339	54.2428	24.7433	15.9397	112.503	NA	NA	NA	0.325734	593.1	0.00606747	0.545417	0.851705	0.0186522	NA	0.901562	NA	NA	NA	0.192828	NA	0.0137427	NA	0.0493895	0.79907	NA	NA	NA	NA	16843.4	2069.14	16.4937	5.33858
BB 03_Day 35	BB 03	BB	Day 35	134.616	793.48	14.2913	20.9605	NA	364.865	32.2614	868.504	15.6112	8.90478	456.337	0.546685	11.2868	38.4763	87.2928	27.5521	18.2356	109.758	NA	NA	NA	0.269074	637.572	0.0536193	0.69706	0.879023	0.0201322	NA	0.59861	NA	NA	NA	0.187867	NA	0.0908316	NA	0.206954	0.880487	NA	NA	NA	NA	15835	2374.83	24.3225	6.7065
BB 04_Day 35	BB 04	BB	Day 35	95.7468	750.45	26.1549	55.6648	NA	156.26	21.3282	193.275	7.94644	3.44224	477.313	0.30436	4.7158	38.648	66.7554	30.698	10.5859	100.345	NA	NA	NA	0.230633	786.3	0.0180134	0.244852	1.47926	0.0333473	NA	0.579643	NA	NA	NA	0.236225	NA	0.0188226	NA	0.228581	0.560808	NA	NA	NA	NA	16640.2	2307.03	19.8076	6.80714
BB 05_Day 35	BB 05	BB	Day 35	132.86	799.161	20.9391	40.0322	NA	340.678	29.9785	60.3303	12.3176	9.3051	433.736	0.986296	20.3126	66.5326	94.0431	52.9829	28.8531	102.675	NA	NA	NA	0.369276	737.162	0.0462691	0.598422	0.779894	0.00974961	NA	0.561287	NA	NA	NA	0.163795	NA	0.023243	NA	0.334518	0.987862	NA	NA	NA	NA	11207.2	1660.37	15.4157	4.54416
BB 06_Day 35	BB 06	BB	Day 35	110.959	580.018	19.7048	23.6092	NA	288.976	30.1779	24.0712	11.3458	9.98218	360.617	0.559536	11.9869	32.0753	65.4237	31.9813	18.456	113.377	NA	NA	NA	0.300193	761.04	0.0394092	0.58475	1.16196	0.0160506	NA	0.597586	NA	NA	NA	0.197749	NA	0.0715588	NA	0.273669	0.716349	NA	NA	NA	NA	9444.07	1550.43	11.9351	5.49884
BB 07_Day 35	BB 07	BB	Day 35	56.697	700.399	9.08971	11.5571	NA	161.784	17.9662	289.046	5.72354	3.71273	234.216	0.271466	5.17076	18.8926	22.0141	16.2493	8.23663	70.3173	NA	NA	NA	0.110396	409.257	0.0321393	0.453407	0.613191	0.00675903	NA	0.885015	NA	NA	NA	0.171235	NA	0.0708444	NA	0.120862	0.375098	NA	NA	NA	NA	10519.1	785.241	8.70463	4.07524
BB 08_Day 35	BB 08	BB	Day 35	105.801	829.003	22.1719	22.4064	NA	297.718	27.9612	277.538	11.6929	6.21486	333.211	0.277156	7.49652	33.7968	64.9838	27.1702	18.182	116.142	NA	NA	NA	0.309522	612.855	0.0721869	0.61946	0.737668	0.0228571	NA	0.914665	NA	NA	NA	0.133417	NA	0.0823027	NA	0.381854	0.867035	NA	NA	NA	NA	16276.1	2304.15	25.3319	5.9325
BB 09_Day 35	BB 09	BB	Day 35	139.03	672.992	17.1866	22.2552	NA	294.452	16.2718	53.0892	13.6643	7.32751	400.215	0.609972	14.5546	35.735	63.9687	33.4856	19.3923	127.797	NA	NA	NA	1.01596	374.787	0.0155452	0.64642	0.939824	0.0116421	NA	0.487465	NA	NA	NA	0.139807	NA	0.0329132	NA	0.27788	0.837114	NA	NA	NA	NA	16524.9	2091.91	18.4351	4.33734
BB 10_Day 35	BB 10	BB	Day 35	104.519	608.534	18.1233	57.6455	NA	149.856	36.1669	260.843	16.3393	5.30045	474.674	0.440256	8.87085	42.0424	55.34	34.3684	18.8195	126.857	NA	NA	NA	0.187768	981.003	0.0132554	0.244101	0.683976	0.00857823	NA	0.603852	NA	NA	NA	0.196876	NA	0.135336	NA	0.411992	0.701681	NA	NA	NA	NA	17049.6	2088.13	18.2014	6.53644
BB 11_Day 35	BB 11	BB	Day 35	138.636	756.064	12.3247	11.7417	NA	248.207	23.8534	242.383	22.7035	9.59207	411.918	0.414293	23.0726	45.1553	67.9788	31.0192	20.6802	101.115	NA	NA	NA	0.183222	115.408	0.0406615	0.4912	0.429041	0.00617939	NA	0.402246	NA	NA	NA	0.213108	NA	0.0815401	NA	0.111433	0.908346	NA	NA	NA	NA	12535.4	2665.33	15.9383	5.07396
BB 12_Day 35	BB 12	BB	Day 35	78.6737	760.989	20.2742	21.799	NA	308.937	50.9598	0	19.6938	8.1238	372.436	0.367432	15.0299	54.4101	58.2151	42.1658	19.3513	103.229	NA	NA	NA	0.236359	51.4665	0.0130681	0.667001	0.678365	0.0126272	NA	0.357433	NA	NA	NA	0.204194	NA	0.162502	NA	0.0798189	0.77751	NA	NA	NA	NA	12754	2298.94	13.9273	3.05469
BB 13_Day 35	BB 13	BB	Day 35	129.898	692.195	23.8544	25.6237	NA	305.575	43.7845	214.524	30.699	7.51681	415.646	0.508819	14.6116	47.2845	48.504	34.5079	17.5969	106.813	NA	NA	NA	0.120144	304.159	0.0136038	0.618477	0.72844	0.00913555	NA	0.439711	NA	NA	NA	0.206555	NA	0.109489	NA	0.357415	0.746229	NA	NA	NA	NA	18848.1	1810.54	15.6042	3.54933
BB 14_Day 35	BB 14	BB	Day 35	126.072	685.725	20.5479	31.9075	NA	459.698	36.27	120.344	16.5858	5.39026	363.952	0.586215	8.40888	37.9628	57.4233	24.1382	13.6913	100.992	NA	NA	NA	0.343851	466.676	0.0693838	1.31953	0.899231	0.0121641	NA	0.423525	NA	NA	NA	0.179696	NA	0.134166	NA	0.216315	0.650421	NA	NA	NA	NA	15565.6	1510.68	13.1216	2.07768
BB 15_Day 35	BB 15	BB	Day 35	107.785	536.005	20.5197	19.5026	NA	259.285	34.7577	30.9862	42.7272	7.71273	331.277	0.320919	10.121	39.9806	62.3334	35.8078	24.8853	71.2077	NA	NA	NA	0.212193	5.86256	0.0728095	0.506521	0.355759	0.0108476	NA	0.408217	NA	NA	NA	0.109801	NA	0.0687486	NA	0.304451	0.83839	NA	NA	NA	NA	17435.9	2213.18	28.7714	5.97986
BB 16_Day 35	BB 16	BB	Day 35	89.209	548	33.433	107.792	NA	197.581	53.1526	104.328	18.9639	9.57442	382.972	0.334743	7.5893	34.6733	59.4814	32.32	17.2509	125.939	NA	NA	NA	0.644051	631.814	0.0319899	0.296623	0.913036	0.00365069	NA	0.450348	NA	NA	NA	0.192027	NA	0.139223	NA	0.323422	0.562935	NA	NA	NA	NA	14111.2	1977.33	11.8579	3.61673
BB 17_Day 35	BB 17	BB	Day 35	176.403	526.712	23.4957	18.4177	NA	394.628	29.4356	530.472	24.6024	7.51543	454.889	0.375773	10.0724	52.3329	75.2903	35.5736	19.0965	112.273	NA	NA	NA	0.310415	135.569	0.0209025	0.847553	1.11111	0.00507052	NA	0.404156	NA	NA	NA	0.198049	NA	0.0717258	NA	0.108167	0.668572	NA	NA	NA	NA	15454	3105.09	25.101	3.13261
BB 18_Day 35	BB 18	BB	Day 35	146.93	693.044	33.8823	12.5209	NA	434.092	57.8891	173.004	32.8588	11.347	360.806	0.421662	13.9973	56.3542	65.9189	45.0607	25.3568	115.926	NA	NA	NA	0.347176	242.703	0.0385468	0.849314	1.03916	0.0262056	NA	0.301805	NA	NA	NA	0.176222	NA	0.158942	NA	0.353254	1.0494	NA	NA	NA	NA	13598.4	1302.5	9.38261	2.75032
BB 19_Day 35	BB 19	BB	Day 35	123.201	774.425	17.1997	23.3867	NA	462.881	53.2448	0	24.1157	8.17269	345.668	0.716042	16.3773	56.6871	83.57	37.5331	24.9898	112.456	NA	NA	NA	0.368913	601.844	0.00483985	0.825299	0.742138	0.00762916	NA	0.517248	NA	NA	NA	0.241369	NA	0.132759	NA	0.266431	0.72705	NA	NA	NA	NA	26103.6	1740.7	12.8854	2.80387
BB 20_Day 35	BB 20	BB	Day 35	107.327	409.498	14.1212	17.0315	NA	214.665	25.1618	0	20.184	8.36864	381.128	0.424284	8.50291	30.2642	55.7552	34.0741	18.6771	101.103	NA	NA	NA	0.345143	156.348	0.0287144	0.422215	1.23104	0.00934566	NA	0.420932	NA	NA	NA	0.127162	NA	0.0662263	NA	0.333467	0.763208	NA	NA	NA	NA	11349.3	1885.97	13.902	7.63338
BB 01_Day 42	BB 01	BB	Day 42	118.404	579.565	18.1015	13.607	NA	125.057	22.4002	125.873	5.67042	3.52172	387.272	0.507669	26.035	46.5251	72.1045	32.9024	27.1198	83.7867	NA	NA	NA	0.211557	515.729	0.00665488	0.215647	0.668872	0.0133761	NA	0.443108	NA	NA	NA	0.179977	NA	0.045589	NA	0.196854	0.798035	NA	NA	NA	NA	14466.6	1469.58	9.61387	3.1567
BB 02_Day 42	BB 02	BB	Day 42	84.9483	1833.91	13.0697	14.5027	NA	236.831	15.6078	0	8.0599	7.14301	638.395	0.433524	8.63388	29.7992	43.3697	23.2184	13.3056	104.281	NA	NA	NA	0.247318	668.253	0.0183672	0.544194	0.828446	0.0396914	NA	0.680944	NA	NA	NA	0.230206	NA	0.0103811	NA	0.0737562	0.974858	NA	NA	NA	NA	24539.5	1353.51	6.13627	3.8265
BB 03_Day 42	BB 03	BB	Day 42	128.078	609.456	13.2508	14.5051	NA	322.746	23.1452	249.231	11.1271	8.25177	420.173	0.501255	14.015	32.3887	56.1756	25.516	16.6912	92.4667	NA	NA	NA	0.217333	693.837	0.0241503	0.558264	1.02113	0.0301784	NA	0.436881	NA	NA	NA	0.205428	NA	0.0402316	NA	0.182049	0.961458	NA	NA	NA	NA	14401.1	1801.04	10.062	4.84198
BB 04_Day 42	BB 04	BB	Day 42	93.1915	1664.42	20.9628	37.1162	NA	152.466	14.3408	508.775	8.60718	3.54245	433.877	0.332378	5.97651	32.9495	54.783	24.24	9.16899	98.2115	NA	NA	NA	0.243492	792.738	0.0034637	0.229646	1.23466	0.0569202	NA	0.403423	NA	NA	NA	0.306284	NA	0.0320187	NA	0.232709	0.732139	NA	NA	NA	NA	14610.2	1305.78	7.60046	3.40359
BB 05_Day 42	BB 05	BB	Day 42	159.452	650.204	10.721	28.9597	NA	339.47	24.2353	116.679	7.752	7.91767	424.517	1.0357	22.4988	66.1199	76.5111	48.4291	27.8067	123.732	NA	NA	NA	0.273895	690.126	0.0253505	0.607799	0.839042	0.0128132	NA	0.429868	NA	NA	NA	0.197105	NA	0.0650248	NA	0.307586	1.00993	NA	NA	NA	NA	20727.1	1298.65	9.39769	2.88514
BB 06_Day 42	BB 06	BB	Day 42	123.024	542.747	28.1798	31.2646	NA	277.949	26.3733	69.1945	13.7405	8.60928	352.44	0.589445	12.1784	37.6878	89.5082	38.1574	22.8239	121.216	NA	NA	NA	0.314961	697.767	0.0125088	0.600241	1.37004	0.00581887	NA	0.897228	NA	NA	NA	0.205889	NA	0.0624613	NA	0.169362	0.97262	NA	NA	NA	NA	16110.2	1545.66	18.1111	2.87446
BB 07_Day 42	BB 07	BB	Day 42	51.3078	670.02	15.2466	13.9679	NA	287.636	21.3339	200.975	11.2123	4.7431	390.148	0.381634	10.6201	30.587	58.129	28.08	12.6477	105.145	NA	NA	NA	0.1709	656.655	0.011899	0.68726	0.839662	0.0158387	NA	0.392351	NA	NA	NA	0.200592	NA	0.0385602	NA	0.301271	0.612733	NA	NA	NA	NA	10267.7	1040.48	8.77044	3.41481
BB 08_Day 42	BB 08	BB	Day 42	105.903	1183.46	17.4455	23.4935	NA	245.397	17.0985	0	9.73924	4.82945	343.211	0.316504	9.18264	31.4979	76.3729	23.4059	15.4518	96.3246	NA	NA	NA	0.635567	418.74	0.0308455	0.575185	0.790093	0.0276982	NA	0.481249	NA	NA	NA	0.117172	NA	0.0181591	NA	0.408701	0.884258	NA	NA	NA	NA	14065.4	1658.23	13.024	3.76128
BB 09_Day 42	BB 09	BB	Day 42	122.062	1137.34	12.0425	17.9472	NA	217.668	9.62249	0	12.18	7.18836	348.864	0.504252	10.0923	31.863	54.7416	28.474	15.7798	91.5066	NA	NA	NA	0.730022	331.659	0.0340793	0.575026	1.11068	0.0201192	NA	0.598207	NA	NA	NA	0.151841	NA	0.0167917	NA	0.246805	0.815733	NA	NA	NA	NA	12265	1360.27	9.30523	3.68112
BB 10_Day 42	BB 10	BB	Day 42	110.886	487.544	11.5778	48.1473	NA	143.085	26.0261	1001.27	11.6134	5.35699	416.445	0.479184	8.2295	39.7576	57.4474	33.3016	16.925	125.218	NA	NA	NA	0.260045	905.069	0.00706074	0.283863	0.970933	0.0125824	NA	0.556862	NA	NA	NA	0.261009	NA	0.0838866	NA	0.347506	0.625472	NA	NA	NA	NA	15428.2	1548.61	10.5728	4.30659
BB 11_Day 42	BB 11	BB	Day 42	142.362	677.586	11.0793	12.1757	NA	241.21	18.6669	161.937	24.9987	8.456	366.366	0.410092	11.5117	45.1635	67.5782	31.2064	19.8779	105.933	NA	NA	NA	0.288631	9.57838	0.0457959	0.625846	0.5461	0.0289385	NA	0.484004	NA	NA	NA	0.243338	NA	0.034093	NA	0.151279	1.03413	NA	NA	NA	NA	11468.1	1988.47	13.069	3.11357
BB 12_Day 42	BB 12	BB	Day 42	60.4223	624.243	20.3522	20.4217	NA	304.876	35.7292	0	23.2126	9.75157	373.797	0.376542	21.8817	53.148	54.2796	35.2003	17.5369	95.8341	NA	NA	NA	0.244299	4.96539	0.00302471	0.873339	0.890236	0.0212713	NA	0.328108	NA	NA	NA	0.183363	NA	0.0789482	NA	0.0785091	0.787028	NA	NA	NA	NA	11484.6	1810.86	12.0578	2.25482
BB 13_Day 42	BB 13	BB	Day 42	142.435	513.453	10.3676	12.0634	NA	313.384	28.8861	0	26.9622	7.91979	385.678	0.476778	21.8693	44.0638	51.7768	33.8825	18.4078	106.595	NA	NA	NA	0.252438	151.207	0.0386318	0.709716	0.74837	0.0123562	NA	0.306788	NA	NA	NA	0.207428	NA	0.0644054	NA	0.326826	0.997585	NA	NA	NA	NA	13192.8	1607.61	14.3693	2.69176
BB 14_Day 42	BB 14	BB	Day 42	98.9756	584.764	16.2234	27.905	NA	433.809	25.3605	353.696	15.9561	5.74086	351.214	0.754459	18.8818	37.0117	54.7618	25.1468	12.4682	80.3565	NA	NA	NA	0.273945	386.164	0.044574	1.13794	0.860522	0.0139159	NA	0.367733	NA	NA	NA	0.188529	NA	0.0890459	NA	0.137716	0.975248	NA	NA	NA	NA	16398.4	1192.5	10.1314	1.49962
BB 15_Day 42	BB 15	BB	Day 42	71.0899	470.249	16.4461	16.0316	NA	246.398	20.4927	79.8748	37.7716	7.41501	330.728	0.328893	12.2148	38.7004	53.3146	36.4239	23.1141	85.9413	NA	NA	NA	0.188315	1.60443	0.0951302	0.543191	0.30186	0.00795177	NA	0.192373	NA	NA	NA	0.127664	NA	0.050757	NA	0.264773	0.966129	NA	NA	NA	NA	15369.5	1465.28	13.5178	3.19956
BB 16_Day 42	BB 16	BB	Day 42	70.3307	508.182	32.8942	101.492	NA	167.565	33.0192	6.40767	18.6871	9.70699	370.403	0.340437	8.94695	30.8205	51.5365	29.8732	17.0746	96.9677	NA	NA	NA	0.221098	539.075	0.0218537	0.362623	1.06156	0.00571985	NA	0.455575	NA	NA	NA	0.207885	NA	0.0786633	NA	0.344181	0.682526	NA	NA	NA	NA	13587.2	1727.25	11.6863	3.99538
BB 17_Day 42	BB 17	BB	Day 42	158.147	591.389	16.0763	15.065	NA	307.733	20.2313	52.7729	17.6586	6.29584	389.564	0.417481	18.4948	44.7455	55.0246	29.4234	16.6798	95.7462	NA	NA	NA	0.308851	9.8653	0.0335841	0.815145	0.852513	0.0151848	NA	0.314016	NA	NA	NA	0.181148	NA	0.046477	NA	0.138161	0.697991	NA	NA	NA	NA	11747.4	1824.29	12.9706	2.5725
BB 18_Day 42	BB 18	BB	Day 42	132.035	1426.1	25.29	12.8709	NA	371.631	37.3819	48.2151	36.339	10.9187	326.863	0.430135	15.9193	51.5976	44.7411	38.8911	20.7453	95.5332	NA	NA	NA	0.273525	113.759	0.0172506	1.06756	1.32747	0.0316201	NA	0.329359	NA	NA	NA	0.189116	NA	0.106056	NA	0.317859	1.20672	NA	NA	NA	NA	11995.2	773.581	6.21159	1.9764
BB 19_Day 42	BB 19	BB	Day 42	147.646	608.925	11.6639	16.2271	NA	431.651	36.9862	130.335	22.8617	7.69457	362.21	0.693744	24.4187	51.2564	68.7506	40.8588	24.1418	104.934	NA	NA	NA	0.170221	487.643	0.0179192	0.847676	0.676957	0.0395715	NA	0.374992	NA	NA	NA	0.250019	NA	0.112508	NA	0.260961	0.88357	NA	NA	NA	NA	15077.1	1362.7	8.42938	2.21645
BB 20_Day 42	BB 20	BB	Day 42	102.905	607.094	17.3478	17.9281	NA	220.116	20.463	177.341	19.8022	8.06567	378.812	0.378905	12.6783	33.6196	48.7819	37.6963	20.0107	102.133	NA	NA	NA	0.324737	49.4741	0.0174458	0.471221	1.04171	0.0144832	NA	0.351076	NA	NA	NA	0.193744	NA	0.0284009	NA	0.319354	0.831891	NA	NA	NA	NA	9162.35	1663.01	13.6666	5.46895
RM 01_Day 01	RM 01	RM	Day 01	109.472	290.822	2.70743	243.91	0.0424589	419.488	191.778	28.3396	87.8373	32.0369	210.782	7.04483	21.1077	78.9241	161.949	47.9893	30.6137	419.889	314.763	498.007	812.54	1.87832	1845.53	0.38962	NA	0.778019	4.44487	30.1257	NA	745.404	503.509	3094.32	0.0349914	236.079	0	11.7734	1.61804	56.0033	951.615	42.5064	3.67402	NA	19501.1	890.439	587.789	273.915
RM 02_Day 01	RM 02	RM	Day 01	94.7139	266.583	3.34016	113.465	0.0169083	402.798	126.744	34.1279	327.024	26.9878	194.826	6.83383	21.0056	53.637	250.255	32.2058	18.4818	314.573	278.742	301.063	415.355	0.877663	1561.29	0.0313452	NA	0.985332	0.990286	0	NA	271.592	294.524	1059.91	0.00782596	172.386	0	6.71914	1.74189	32.2329	794.513	10.5143	1.41329	NA	21629.8	1967.54	738.284	173.247
RM 03_Day 01	RM 03	RM	Day 01	96.8861	234.117	3.62594	382.485	0.103696	446.415	211.467	30.0984	118.447	43.0216	213.401	7.87487	25.7127	88.047	148.43	52.6432	27.6012	543.909	350.953	667.9	500.128	1.11674	1242.69	0.137113	NA	0.869058	2.07811	43.0615	NA	502.499	260.132	927.463	0.0215533	174.562	0	5.84835	2.37806	55.7598	666.233	53.3443	1.17508	NA	19732.2	1482.76	543.525	227.776
RM 04_Day 01	RM 04	RM	Day 01	111.462	350.234	2.16408	645.414	0	456.039	192.56	9.46644	55.414	38.946	286.878	8.13504	24.1141	77.4008	244.498	57.1215	20.0689	798.95	554.407	951.574	611.037	1.60415	1720.12	0.187378	NA	0.985805	4.60797	116.962	NA	499.38	426.377	1358.51	0.0720271	230.289	0	3.23182	1.73427	70.2981	608.841	38.9916	5.24195	NA	22456.8	2574.69	535.278	128.214
RM 05_Day 01	RM 05	RM	Day 01	112.62	213.431	2.84862	280.541	0	383.685	137.294	27.6964	26.0998	34.7642	200.951	5.24528	19.4844	54.2979	81.3148	52.0927	21.5756	413.348	440.818	669.461	633.474	1.25358	1786.95	0.298397	NA	0.946881	1.01085	80.7045	NA	583.126	552.148	2950.98	0.0357746	340.633	0	11.576	1.33888	42.2689	1067.59	80.3805	5.41675	NA	20321.7	2403.94	513.376	160.962
RM 06_Day 01	RM 06	RM	Day 01	78.6487	182.601	3.89961	478.616	0.0182181	420.49	137.09	47.7637	304.406	26.2562	178.076	6.34694	16.5139	77.009	99.4848	47.5537	21.3515	483.966	406.122	815.551	1267.35	2.22567	1608.49	0.0815187	NA	0.791235	2.84593	1.33975	NA	713.65	471.648	3163.44	0.00790116	293.929	0	11.8543	1.16384	66.7384	810.742	3.31571	2.92414	NA	20151.4	1120.12	555.417	321.956
RM 07_Day 01	RM 07	RM	Day 01	71.5054	226.854	4.21291	275.002	0.0398805	660.061	226.137	28.5381	203.428	44.2851	220.549	8.17279	23.2949	91.4479	147.121	49.9479	31.6536	366.085	606.707	891.035	512.087	1.55192	1673.78	0.121222	NA	0.45787	1.65706	0.894845	NA	687.59	228.517	1724.6	0.0548588	111.718	0	4.76892	1.13577	60.6905	568.479	58.8858	6.95575	NA	18464.8	2592.3	690.949	191.777
RM 08_Day 01	RM 08	RM	Day 01	115.849	212.186	3.5635	377.21	0.0147494	415.033	175.551	16.2611	210.383	28.2748	207.83	7.01595	22.6932	59.3563	141.247	36.8594	22.279	508.019	375.794	762.426	512.631	1.22268	1727.97	0.198581	NA	0.880143	1.60423	40.6566	NA	484.617	331.866	1391.91	0.0339519	307.313	0	16.5279	1.74349	36.7647	560.47	21.0842	1.79891	NA	18853.8	2118.04	434.178	190.504
RM 09_Day 01	RM 09	RM	Day 01	143.894	209.215	2.25705	686.845	0.0113684	373.824	165.209	18.5238	57.8236	31.9167	201.349	8.45665	24.0429	82.0625	656.305	50.9951	25.2695	584	186.997	277.866	277.131	0.843092	1050.53	0.165101	NA	0.587357	0.79298	53.82	NA	312.602	241.95	278.356	0.0411792	101.744	0	5.40737	1.95664	28.1302	264.675	37.9844	0.587707	NA	19450.3	1996.63	485.462	110.626
RM 10_Day 01	RM 10	RM	Day 01	101.923	155.275	1.83266	1262.06	0.0649201	503.199	140.531	9.30036	83.6871	27.8942	152.077	4.04322	17.5925	57.7677	126.227	41.4738	18.0125	387.187	227.143	525.408	1149.34	0.902479	1382.97	0.636241	NA	1.10292	2.06453	59.2822	NA	467.663	402.669	2786.02	0.017941	511.29	0	6.24962	1.93095	43.4663	1185.69	18.1296	1.90811	NA	21071.1	1217.26	495.254	255.668
RM 11_Day 01	RM 11	RM	Day 01	87.4036	255.366	2.85565	635.957	0.0292241	414.595	157.122	29.2945	204.931	50.8112	214.158	6.76758	23.8561	68.6533	75.3043	43.5762	32.8199	412.472	204.613	477.148	677.594	0.702391	1876.66	0.431758	NA	0.917901	2.19001	34.6522	NA	187.696	283.653	1317.71	0.0646851	292.756	0	8.01781	1.53967	33.1982	650.021	25.4923	2.36145	NA	19578.4	2081.07	295.807	164.024
RM 12_Day 01	RM 12	RM	Day 01	126.586	218.835	3.83907	362.475	0.056127	328.083	209.144	55.9286	105.708	30.279	248.888	9.76257	30.5392	91.847	115.59	42.8428	32.7201	326.275	437.707	993.128	817.554	1.51792	2130.83	0.0812833	NA	1.42307	2.07632	1.48191	NA	500.953	431.735	2862.48	0.0646516	459.501	0	27.2621	1.14167	73.538	1050.82	9.28485	0.845218	NA	19421.5	2313.23	469.325	194.096
RM 13_Day 01	RM 13	RM	Day 01	144.048	278.478	2.47916	374.113	0.577289	379.997	223.92	17.5034	104.193	41.2722	229.575	8.96367	28.4204	90.2003	152.944	55.6135	34.9306	560.316	194.491	676.082	492.316	0.683097	896.251	0.152612	NA	0.426928	0	399.505	NA	109.036	385.255	737.364	0.0981216	88.6953	0	5.24784	1.78213	37.2134	366.962	107.342	0	NA	23031.3	1212.91	576.434	123.839
RM 14_Day 01	RM 14	RM	Day 01	102.051	276.554	2.164	1791.24	0.0559261	243.751	185.431	24.3425	35.8099	43.3062	250.773	9.64269	25.306	110.67	182.409	67.2954	30.2144	506.271	311.058	613.519	1092.35	1.69631	802.823	0.269718	NA	0.417388	1.98601	112.207	NA	649.405	394.969	1237.97	0.0623768	174.78	0	6.24036	1.44217	51.1721	483.564	6.39196	2.30128	NA	21212.8	712.532	825.505	298.58
RM 15_Day 01	RM 15	RM	Day 01	130.324	181.374	3.97876	469.782	0.0343871	329.766	156.121	37.3499	154.836	32.1196	197.746	8.16572	17.7301	61.513	100.749	38.9394	26.9054	278.901	296.2	989.413	1560.46	1.25419	1192.44	0.222392	NA	0.299583	2.38414	0.503487	NA	266.413	302.856	1162.11	0.0221782	128.228	0	10.3262	1.17432	52.0386	858.998	48.5221	5.37168	NA	18119.5	560.321	784.968	263.075
RM 16_Day 01	RM 16	RM	Day 01	87.588	270.124	2.30236	215.326	0.335723	439.391	263.672	15.2344	154.65	42.0192	231.567	8.54417	24.9328	85.9697	240.229	49.5372	30.9017	672.527	253.784	853.213	674.489	3.7097	840.449	0.17829	NA	0.494405	0	358.323	NA	143.144	223.416	778.829	0.0941369	102.728	0	1.9242	1.41417	54.6937	384.278	167.298	1.07624	NA	24814.7	696.381	1238.63	234.083
RM 17_Day 01	RM 17	RM	Day 01	113.143	180.869	2.65219	538.076	0.0208297	370.043	162.485	18.1817	105.15	34.8441	159.915	6.34726	19.9628	52.8791	74.1626	35.924	23.5213	328.277	244.567	767.819	667.657	0.819509	865.957	0.172441	NA	0.509281	0	82.9731	NA	176.525	409.867	1291.68	0.0222998	176.937	0	16.1575	0.631095	28.3359	520.126	93.7484	0.908259	NA	22459.6	897.545	984.254	128.92
RM 18_Day 01	RM 18	RM	Day 01	123.037	456.604	3.88812	1751.17	0.0618787	422.057	201.245	17.7678	84.4735	37.1585	276.216	8.13906	24.2815	71.4599	210.969	51.8397	41.5689	233.881	229.271	880.728	1017.15	1.87686	1296.9	0.181485	NA	0.585931	0	195.014	NA	121.384	443.583	665.382	0.123182	225.602	0	17.7476	1.95157	57.728	262.996	58.2803	0	NA	23132.6	1046.91	612.503	113.818
RM 19_Day 01	RM 19	RM	Day 01	83.4092	259.342	2.23465	430.126	0.0841812	353.603	168.744	43.7776	78.6931	51.395	242.057	8.44758	30.7542	66.702	153.207	50.3028	27.6008	557.707	223.329	613.06	1106.97	0.95264	1039.08	0.138098	NA	0.417767	0	165.769	NA	103.141	246.717	706.366	0.0838317	147.051	0	4.88704	1.17516	33.5116	695.665	36.6818	0.510034	NA	23317.2	659.641	1293.54	292.047
RM 20_Day 01	RM 20	RM	Day 01	106.753	280.522	3.31338	250.505	0.0322932	408.38	204.953	34.8712	85.6015	40.2533	237.582	8.43769	24.2478	110.04	143.038	43.2028	30.407	372.89	47.5468	417.528	1357.92	0.831181	1162.35	0.206842	NA	0.403798	2.57051	80.9938	NA	252.039	413.078	1564.7	0.0604651	98.2652	0	1.31731	1.99227	46.9843	761.695	0.952983	0.593989	NA	19814.9	517.587	827.683	238.295
RM 01_Day 07	RM 01	RM	Day 07	105.168	267.899	3.41747	702.018	2.70263	329.083	174.737	23.1652	222.263	39.4332	185.191	5.02166	24.1484	70.82	209.401	40.4133	38.4541	257.342	110.883	271.088	434.78	0.262882	718.205	0.0861027	NA	1.06339	0.911466	273.306	NA	55.9289	481.751	729.486	0.111807	104.752	0	3.08143	0.94081	14.7261	228.48	54.6748	NA	NA	30024.8	1066.46	791.654	93.1216
RM 02_Day 07	RM 02	RM	Day 07	109.026	233.101	2.52649	99.8959	0.751771	402.335	84.7622	32.1412	262.996	26.0079	184.185	2.30236	21.3167	42.5714	222.263	27.0038	18.5652	291.062	23.9652	61.795	392.385	1.77841	517.815	0.109081	NA	0.400671	0	4.9735	NA	66.1273	230.085	315.097	0.0123395	58.5197	0	0.551823	1.25698	5.54419	189.101	4.04522	NA	NA	21665.6	709.495	352.449	125.703
RM 03_Day 07	RM 03	RM	Day 07	110.984	241.318	4.15511	264.713	0.846085	361.873	166.758	35.8539	262.053	44.1226	192.037	5.65737	26.2512	75.2026	132.924	49.3315	29.8114	366.275	49.257	137.142	605.893	1.66218	220.778	0.228207	NA	0.842233	1.33724	0.392769	NA	133.533	254.207	436.189	0.0484733	72.3306	0	3.31555	1.49072	17.766	241.364	16.5481	NA	NA	20165.1	672.488	485.211	191.385
RM 04_Day 07	RM 04	RM	Day 07	125.917	327.217	2.21131	338.961	2.43443	369.739	135.139	21.1024	167.08	41.0822	261.862	5.2205	24.2369	61.102	115.614	41.7305	19.5704	582.937	22.4043	101.461	687.142	1.21522	715.183	0.194133	NA	0.527865	0	53.8696	NA	85.5153	322.677	586.82	0.0528983	70.578	0	1.55949	1.38169	16.5124	139.43	4.89119	NA	NA	22363.3	625.641	283.463	139.95
RM 05_Day 07	RM 05	RM	Day 07	115.309	218.955	2.58631	156.969	0.828258	348.253	104.591	25.9832	122.321	34.457	196.048	2.82176	20.1845	41.7283	87.7516	35.2389	23.2169	353.709	15.6998	78.5966	587.448	0.889938	789.043	0.213641	NA	1.26289	0	4.19965	NA	58.2209	316.161	443.314	0.0334745	102.701	0	3.07645	0.914417	6.75058	268.778	5.78644	NA	NA	24103.3	802.556	386.161	145.515
RM 06_Day 07	RM 06	RM	Day 07	96.9902	173.138	2.76671	187.226	0.979577	367.734	111.606	42.6162	191.64	27.6653	170.166	3.04777	17.5572	58.0268	136.086	31.7993	23.7285	364.534	5.54144	56.1873	473.65	1.72672	825.373	0.163399	NA	0.472908	0.0595654	5.1925	NA	39.6894	162.596	425.096	0.0231848	54.8913	0	0.59894	0.856607	6.57683	104.778	4.42682	NA	NA	23906	917.566	285.586	123.498
RM 07_Day 07	RM 07	RM	Day 07	106.733	188.344	1.27415	469.508	2.77213	510.54	172.365	25.2789	138.609	34.7099	210.88	4.20293	19.6612	75.271	78.2399	40.9989	25.9452	463.048	33.0477	121.439	672.32	1.31991	554.787	0.247235	NA	0.424876	0.15421	54.178	NA	111.685	334.392	529.626	0.0627181	46.7545	0	0.676853	0.846627	15.2754	148.564	12.6694	NA	NA	19793.6	668.251	352.94	161.929
RM 08_Day 07	RM 08	RM	Day 07	111.225	237.631	1.44109	316.917	2.6702	469.249	162.245	25.4491	83.6915	31.7647	204.934	3.55243	24.6314	55.5616	115.905	33.3636	24.1212	535.124	9.52473	48.0122	333.477	0.700866	844.038	0.509061	NA	0.567337	0.191877	44.5165	NA	47.2078	162.78	333.102	0.0399921	62.8844	0	0.266043	1.577	8.00484	89.3	0.709612	NA	NA	26906.5	801.188	333.572	144.438
RM 09_Day 07	RM 09	RM	Day 07	156.59	214.49	2.8234	163.48	1.43352	308.484	111.837	15.8368	131.883	33.4162	189.63	5.01645	22.8006	71.9266	89.544	46.5269	31.1993	356.124	17.2066	86.5256	323.891	1.77929	420.222	0.196361	NA	0.27107	0.218112	97.3746	NA	66.725	224.722	371.574	0.0580719	57.359	0	0.521049	1.06945	9.37062	100.663	23.0342	NA	NA	23039.6	696.484	498.73	103.373
RM 10_Day 07	RM 10	RM	Day 07	101.62	135.75	1.41761	195.859	2.0017	451.928	105.653	31.6095	127.511	26.313	157.688	1.6606	17.3088	43.718	406.025	28.0702	16.9974	423.14	13.2862	116.048	919.578	3.13246	687.213	0.242406	NA	0.504131	0.732227	109.307	NA	122.209	359.646	698.692	0.00825219	185.358	0	1.79884	1.48999	11.1155	334.284	14.6514	NA	NA	25227.7	642.643	257.429	131.551
RM 11_Day 07	RM 11	RM	Day 07	93.1906	293	2.32686	392.536	0.96219	404.409	135.281	26.3445	181.038	45.6821	208.697	3.6646	23.1659	58.5375	101.555	37.3866	35.8631	354.45	5.08361	35.4306	611.999	2.76477	963.19	0.513857	NA	1.63263	0	14.0681	NA	16.545	227.461	861.999	0.0743948	89.47	0	0.494635	1.19676	10.0078	122.617	0.469796	NA	NA	24339.3	540.278	216.849	120.014
RM 12_Day 07	RM 12	RM	Day 07	117.793	232.783	2.80598	307.229	1.63953	261.364	151.91	43.8262	122.722	29.6961	246.303	4.88779	29.8442	70.4639	106.526	36.6774	33.0997	327.155	12.9843	68.2538	465.906	1.98972	865.05	0.351306	NA	0.656947	0.0424921	5.93363	NA	37.1783	157.82	412.344	0.0584013	85.4073	0	2.11243	0.801566	8.40638	150.23	0	NA	NA	23924.8	753.551	313.924	178.144
RM 13_Day 07	RM 13	RM	Day 07	129.31	285.528	2.08634	373.36	0.542956	436.717	165.392	23.1678	86.8679	42.0367	202.201	5.5837	30.7798	70.7082	100.128	39.2454	34.7197	411.658	6.27853	36.4476	412.775	1.36108	570.017	0.379654	NA	0.394646	0.407642	41.6426	NA	49.654	121.833	1122.65	0.100918	36.528	0	1.7351	2.1896	10.6224	142.82	1.95481	NA	NA	21159.8	463.79	189.036	107.66
RM 14_Day 07	RM 14	RM	Day 07	99.7675	253.747	2.84369	284.578	1.12861	201.381	155.949	30.1315	106.531	45.0336	235.646	5.63405	28.756	94.0304	73.8825	43.617	27.8617	363.003	9.48968	50.9041	250.479	0.825984	390.178	0.128208	NA	0.195004	0.991532	13.5235	NA	71.1022	84.4403	465.058	0.0499388	29.8107	0	0.638096	1.0371	6.20729	59.5884	0.945537	NA	NA	20137.2	1018.51	342.868	140.391
RM 15_Day 07	RM 15	RM	Day 07	142.92	173.145	1.42185	428.846	2.03048	364.256	160.557	16.0902	102.977	38.0953	241.068	5.50054	20.3419	61.3884	120.913	47.9498	28.6974	436.582	20.3894	74.4279	512.455	0.877102	284.139	0.105566	NA	0.274421	1.29735	36.7236	NA	40.8596	166.547	369.251	0.0235984	38.6015	0	1.97048	1.20667	8.86842	213.448	6.24897	NA	NA	22465.3	771.341	402.727	135.69
RM 16_Day 07	RM 16	RM	Day 07	91.4194	270.652	1.90032	192.824	1.55228	378.806	146.789	11.2147	86.751	39.8746	215.931	5.08526	24.5414	72.4778	211.33	40.3183	28.346	487.724	38.0342	187.8	408.999	1.39804	369.52	0.147976	NA	0.205528	1.20101	83.7794	NA	80.2306	192.3	402.681	0.0904677	40.0541	0	0.690427	1.12807	14.2928	137.512	63.2259	NA	NA	21921.5	734.824	500.898	137.063
RM 17_Day 07	RM 17	RM	Day 07	112.753	177.337	2.37934	169.079	0.547714	336.114	121.918	22.1824	97.9237	43.9362	169.86	2.88441	23.0717	50.3829	85.5897	35.2149	29.6185	330.8	22.946	170.979	379.142	1.01805	440.092	0.345379	NA	0.49694	0	84.0937	NA	43.8345	256.776	358.065	0.0511813	66.347	0	2.13566	0.824867	6.61744	204.09	25.0519	NA	NA	22616.3	747.76	597.979	112.37
RM 18_Day 07	RM 18	RM	Day 07	87.7275	284.635	2.31494	249.032	0.615256	407.107	154.86	25.8008	34.4879	50.2178	251.936	4.62279	32.941	54.5699	129.754	48.3032	35.3431	507.219	21.2389	80.5233	486.652	0.84025	530.11	0.309836	NA	0.35032	0	21.6943	NA	33.0045	134.058	428.327	0.0624371	35.6846	0	0.610056	1.39367	6.8433	165.9	0	NA	NA	20316.3	745.041	462.785	158.141
RM 19_Day 07	RM 19	RM	Day 07	110.377	416.056	3.3045	251.591	0.391065	433.728	165	40.564	66.8976	34.596	240.609	5.2899	23.5854	58.4406	82.7523	42.1848	38.0305	236.8	9.3014	47.1335	407.896	0.723988	611.418	0.59451	NA	0.544422	0.637839	16.852	NA	41.9502	111.807	280.522	0.0796977	32.0361	0	0.804802	2.24024	5.84259	44.374	0	NA	NA	21004.9	502.217	259.391	143.546
RM 20_Day 07	RM 20	RM	Day 07	137.782	270.636	2.36995	302.663	0.806439	341.788	142.757	37.6968	92.7506	42.8289	259.749	5.21336	24.4411	88.2216	60.9239	33.0382	28.4688	389.193	7.16636	61.2008	360.234	1.40789	472.332	0.144477	NA	0.47953	0.203843	37.7593	NA	39.6066	111.784	239.2	0.0772987	22.2533	0	0.491718	1.82697	6.21359	157.074	0	NA	NA	20868.1	620.638	317.647	122.639
RM 01_Day 14	RM 01	RM	Day 14	121.042	319.341	3.07531	140.685	1.14689	331.005	114.24	31.1778	306.615	39.9523	181.914	4.2014	23.7565	63.0045	108.544	40.071	33.6728	290.034	10.1415	40.5475	81.1856	0.736088	444.319	0.0786305	NA	1.23888	2.31303	0.150219	NA	20.5774	83.2215	928.315	0.100245	35.1649	0	0.380223	0.843085	4.44598	99.3433	12.9278	NA	NA	23622.2	3098.93	235.92	19.1449
RM 02_Day 14	RM 02	RM	Day 14	123.042	234.179	0.923063	35.4223	3.5043	395.839	62.1087	23.4991	123.672	26.6065	179.944	0.896125	22.8763	45.7808	75.8221	34.4912	19.6116	286.267	7.10891	17.0901	39.1848	0.701227	239.326	0.0577566	NA	0.462741	0	27.163	NA	13.3844	45.69	437.671	0.0612408	19.3257	0	0.224721	1.34001	1.50195	61.8892	6.57142	NA	NA	25039.3	3327.18	225.169	25.4319
RM 03_Day 14	RM 03	RM	Day 14	130.995	229.105	1.68122	195.936	8.80478	323.273	143.243	12.0048	93.5407	50.3088	203.444	4.19539	26.4933	90.5526	114.78	47.5884	31.9508	519.196	24.3594	52.7132	75.9918	2.00168	7.21599	0.0749077	NA	0.419626	0.261177	123.196	NA	25.2153	97.8165	312.227	0.182264	33.3586	0	0	1.38124	3.74306	82.6464	21.4593	NA	NA	19169.3	2222.58	262.937	35.7454
RM 04_Day 14	RM 04	RM	Day 14	133.644	331.328	1.5751	102.35	6.70688	299.186	96.1384	22.955	199.043	40.5992	240.494	4.25453	26.7907	69.7849	144.394	47.4172	25.6164	554.495	6.99396	25.5793	58.639	0.052199	293.007	0.0640779	NA	0.497482	0.51457	60.0035	NA	12.9878	54.8807	602.52	0.170751	20.744	0	0.192367	1.18762	3.06569	35.434	7.14055	NA	NA	25009	2495.08	189.327	0
RM 05_Day 14	RM 05	RM	Day 14	138.355	180.666	0.874427	124.882	6.1144	282.322	66.7386	14.8629	49.44	30.7659	176.689	1.0917	17.7811	41.0033	111.938	39.2738	18.2236	521.848	4.4948	21.3651	114.853	1.68301	318.746	0.0749104	NA	0.745764	0.208936	46.7398	NA	14.7914	81.7353	356.937	0.0865714	37.7037	0	0.565491	0.833341	2.5148	90.9327	6.38295	NA	NA	21656.7	1611.87	158.533	61.9146
RM 06_Day 14	RM 06	RM	Day 14	90.3014	179.758	1.89776	162.845	5.52399	448.542	105.224	27.964	318.048	29.3431	186.329	1.53188	19.4171	63.0942	104.45	37.7598	23.3828	425.177	1.87744	11.2481	46.0191	2.09871	416.502	0.0683495	NA	0.452148	0.0430428	25.9666	NA	11.265	30.7889	381.467	0.0806305	14.8196	0	0.605522	0.823778	1.72774	25.751	2.50617	NA	NA	22460.5	1657.5	160.339	51.8602
RM 07_Day 14	RM 07	RM	Day 14	97.4895	203.348	2.7351	88.5488	3.82639	510.397	148.139	41.5346	200.779	44.2337	200.2	4.56078	24.8498	81.939	98.6024	41.2628	32.4655	238.066	33.7746	102.993	95.4529	0.896401	212.305	0.0136084	NA	0.705518	0	45.3713	NA	26.8057	110.768	734.281	0.164569	30.2946	0	0.466176	0.578897	5.55929	67.8362	16.6236	NA	NA	22616	2589.34	289.858	0
RM 08_Day 14	RM 08	RM	Day 14	136.67	245.268	1.60612	94.0214	7.60056	407.292	108.312	5.85929	199.784	31.5575	196.399	2.29041	23.8288	52.7812	115.662	31.5217	24.9194	536.94	3.14977	11.0916	40.4217	2.14125	549.425	0.113017	NA	1.10098	0	24.6545	NA	10.4665	30.7957	371.882	0.0852172	22.1618	0	0.171254	1.38652	1.52985	32.4609	5.88549	NA	NA	24987.8	2726.94	167.41	31.9345
RM 09_Day 14	RM 09	RM	Day 14	169.558	209.948	2.71886	126.348	4.73646	291.021	84.6206	24.0637	181.744	34.7189	159.208	3.24224	26.5405	69.7441	213.357	42.5154	30.0373	280.358	11.4858	19.1221	44.1055	1.98016	30.5627	0.0460241	NA	0.507792	0	30.6203	NA	17.1229	57.2426	539.386	0.102068	25.1477	0	0	0.868999	2.17779	35.6101	7.33588	NA	NA	23592.4	3023.32	199.886	0
RM 10_Day 14	RM 10	RM	Day 14	115.875	138.296	1.38003	259.769	4.48407	419.936	70.9271	20.4188	173.439	27.8407	144.016	0.709466	18.3478	45.8518	121.908	27.8585	17.3026	406.828	3.06188	15.383	81.167	1.47291	536.783	0.146964	NA	0.594399	0.0880849	37.8824	NA	16.312	57.8489	284.24	0.0793839	42.9643	0	0.149654	1.38252	2.28779	71.1001	4.66324	NA	NA	23334.3	2310.53	106.652	33.2315
RM 11_Day 14	RM 11	RM	Day 14	105.736	267.185	1.05875	220.123	6.02503	329.055	98.7111	19.4106	89.4457	47.3712	207.954	2.64641	23.9919	59.2454	67.1138	39.3929	36.8503	471.695	4.77092	40.923	80.8532	2.16835	491.786	0.182085	NA	0.973414	0.141189	82.8563	NA	8.25081	58.7383	697.092	0.15213	35.0478	0	0.759645	0.978935	2.63346	56.9263	10.7682	NA	NA	23397.3	2431.39	97.9499	0
RM 12_Day 14	RM 12	RM	Day 14	119.478	218.965	2.88846	177.198	3.18009	270.449	131.585	36.5161	154.665	33.2122	205.852	4.41435	31.4442	70.5505	160.365	41.8423	32.126	260.449	3.11004	16.0107	58.9863	0.373781	634.678	0.0803067	NA	1.54312	0	7.89374	NA	9.05709	35.1763	399.811	0.13411	26.7502	0	0.635732	0.723059	1.67375	45.9045	2.33041	NA	NA	23657.5	2170.45	99.9168	62.3801
RM 13_Day 14	RM 13	RM	Day 14	135.232	275.398	2.80537	106.573	1.89343	361.367	99.3744	21.8334	90.5009	40.8073	173.704	3.9039	30.1307	69.8101	89.9403	44.0333	33.6297	317.286	4.22434	18.6777	59.4764	2.17859	109.874	0.0706645	NA	0.38937	0.151836	26.72	NA	12.008	42.1203	624.184	0.142374	11.7216	0	0.646165	1.31491	2.87886	45.477	9.04457	NA	NA	20647.2	931.099	290.017	65.8492
RM 14_Day 14	RM 14	RM	Day 14	131.526	260.73	1.50291	214.747	4.83823	155.665	104.016	16.5407	112.209	50.1865	247.273	2.89944	27.8716	102.817	107.286	58.5272	27.9473	455.572	4.12037	14.7108	33.4837	0.491101	42.7148	0.0187386	NA	0.189238	0.247751	18.8352	NA	11.438	20.4021	115.394	0.118444	7.85937	0	0.109926	0.796943	1.48413	16.1438	5.69143	NA	NA	21977.9	2256.81	365.042	55.8048
RM 15_Day 14	RM 15	RM	Day 14	145.756	197.149	2.40571	143.836	3.16873	262.925	101.317	21.1686	118.686	42.496	207.174	3.84214	22.034	62.5617	128.898	42.4591	29.2233	218.386	7.1361	14.3361	43.6295	0.548569	56.6693	0.0430495	NA	0.303513	0.0245433	15.0163	NA	6.52036	27.5875	333.603	0.0522561	9.12001	0	0	0.830008	1.78992	34.8833	7.5674	NA	NA	20792.5	1413.32	347.657	61.0872
RM 16_Day 14	RM 16	RM	Day 14	83.8884	260.861	2.83867	192.205	2.31488	350.532	113.926	30.9176	155.937	40.8972	202.854	3.88903	26.7938	74.1376	88.4477	46.0616	30.3376	392.951	17.756	48.8458	59.7799	0.32721	123.95	0.0491424	NA	0.264185	0.14272	18.987	NA	23.1438	46.0663	178.868	0.152474	13.9882	0	0.214441	0.806566	1.8678	40.9416	17.9317	NA	NA	19970.2	1489.71	385.096	57.4357
RM 17_Day 14	RM 17	RM	Day 14	133.465	173.444	1.24956	92.9024	3.30678	341.087	97.1141	12.237	66.3317	37.4796	155.639	1.3172	20.9594	50.1954	82.4923	45.332	22.5183	433.708	2.85131	26.8472	86.9484	1.02437	15.1025	0.133773	NA	0.451919	0	34.5431	NA	14.646	57.1027	266.972	0.0535671	20.5134	0	0.289891	0.855837	2.83412	66.7463	8.36909	NA	NA	18860.6	1335.37	223.942	60.9759
RM 18_Day 14	RM 18	RM	Day 14	85.8643	288.519	2.35906	113.605	1.89474	409.848	128.329	42.5712	78.6912	54.0736	234.992	3.28401	34.1175	56.4998	80.8235	48.1101	31.0573	463.125	5.77209	17.3067	42.7934	0.98412	39.083	0.0595424	NA	0.365509	0.123162	12.2201	NA	6.75863	21.3351	301.478	0.106765	8.77653	0	0	1.07942	1.0937	40.9335	2.14519	NA	NA	21783.7	1544.3	394.22	92.5555
RM 19_Day 14	RM 19	RM	Day 14	123.495	408.125	1.23663	265.47	5.21127	351.109	109.365	25.4523	76.4677	36.5411	272.066	3.66178	21.4803	64.2711	90.6085	37.2314	35.6265	343.382	2.54526	18.562	49.3403	0.543452	149.114	0.139008	NA	0.515938	0.038029	15.7703	NA	10.3202	22.4222	298.941	0.147956	9.74053	0	0.523369	1.95826	1.4072	14.4213	1.66342	NA	NA	20294.3	1192.02	177.13	75.1694
RM 20_Day 14	RM 20	RM	Day 14	135.072	279.704	1.8799	199.272	2.47081	326.394	120.833	8.50182	82.8865	47.5565	240.307	2.94471	25.8175	98.0265	404.059	46.4092	31.9715	422.222	2.96826	16.8571	62.2023	1.81506	176.848	0.0274963	NA	0.371466	0.103091	24.8082	NA	9.16851	29.9716	234.095	0.17528	7.47922	0	0	1.59283	2.30167	48.3627	1.95631	NA	NA	18383.6	868.739	198.439	62.1698
RM 01_Day 21	RM 01	RM	Day 21	134.37	299.128	2.44975	76.7099	3.75927	318.33	85.5401	21.8479	90.4366	37.6174	184.002	2.3016	25.2948	65.421	110.257	41.0171	33.5357	275.272	0.284349	7.14408	57.0971	1.31582	299.869	0.150861	NA	1.37226	0.411496	28.7484	NA	7.38665	47.403	756.923	0.14603	15.6346	0	0.269805	0.977104	1.49485	37.9201	7.39551	NA	NA	24934.8	3435.84	125.48	17.7911
RM 02_Day 21	RM 02	RM	Day 21	101.378	271.318	1.07582	25.6891	5.00716	486.195	51.7154	25.8588	211.887	28.674	179.357	0.827916	25.4357	53.172	246.586	34.5613	19.7988	422.484	0.335339	2.81121	39.5719	0.832265	2.44382	0.0943505	NA	0.790588	0.0921881	18.1534	NA	6.02261	33.1982	573.006	0.0826401	12.9785	0	0.318495	1.31534	0.934765	37.152	2.07656	NA	NA	22806.7	2290.94	124.84	34.7428
RM 03_Day 21	RM 03	RM	Day 21	131.814	247.049	1.90988	119.551	6.86608	302.012	101.191	17.6952	109.562	46.4201	193.171	1.89318	25.0739	82.4967	338.226	53.7828	29.1714	423.822	4.03991	6.84893	60.0382	0.515506	2.36536	0.0920577	NA	0.409226	0.429609	52.9189	NA	13.5199	47.9819	572.038	0.197554	19.6653	0	0.460312	1.29553	1.74574	46.8779	7.69213	NA	NA	18600.9	2559.17	147.545	20.85
RM 04_Day 21	RM 04	RM	Day 21	144.816	340.374	0.978553	62.4234	8.04059	338.303	74.5707	9.18678	55.9196	38.3251	268.448	2.30397	25.5443	72.4247	212.843	42.7879	20.6838	612.539	0.211836	4.67588	50.2978	2.53988	96.5521	0.122292	NA	0.95594	0.030745	25.1372	NA	6.47044	33.8299	574.706	0.190171	10.5692	0	0.184105	0.988818	1.02427	17.8632	1.74311	NA	NA	20770.4	1999.82	86.0032	26.7948
RM 05_Day 21	RM 05	RM	Day 21	145.353	184.607	1.93653	90.3793	1.70912	199.384	42.1389	42.1782	111.008	37.8447	171.589	1.215	22.4807	42.6937	85.1789	32.119	24.9428	281.999	1.77533	5.06192	79.8207	1.90892	156.519	0.0335773	NA	1.60706	0.620899	0.197336	NA	7.3071	52.4009	671.588	0.0747039	29.1343	0.120861	1.24449	0.516168	1.38404	59.4312	0	NA	NA	20397.7	2721.26	117.807	21.5574
RM 06_Day 21	RM 06	RM	Day 21	111.607	170.158	1.14541	75.3323	8.50393	338.962	54.2386	17.9998	112.072	29.0424	147.714	0.777886	18.2066	59.2302	110.238	42.1882	23.907	441.791	0.112683	3.81495	33.0133	0.329625	230.371	0.0925858	NA	0.660957	0.0387483	25.0928	NA	3.68552	23.1394	496.276	0.103176	9.8216	0	0.348833	0.794667	0.967727	18.0853	2.32014	NA	NA	20211.6	2649.48	75.1896	28.2103
RM 07_Day 21	RM 07	RM	Day 21	110.83	182.257	1.76353	47.7797	8.24298	395.739	88.3398	35.2868	235.398	42.5861	183.661	2.90365	25.9126	80.2591	90.8674	50.9963	31.7501	223.826	2.85179	14.1698	58.8832	2.60342	34.7914	0.0404703	NA	0.796269	0	26.4721	NA	10.7175	55.4107	780.81	0.202514	13.0912	0	0.877108	0.588494	2.19645	28.2573	4.53489	NA	NA	23695.9	2686.9	244.925	22.6656
RM 08_Day 21	RM 08	RM	Day 21	127.39	202.045	1.58511	32.1312	3.86297	323.89	65.9273	28.1738	198.664	28.6408	159.16	1.39598	23.5317	47.4521	61.2202	30.9422	24.3248	358.22	0.183544	2.4129	34.1046	2.12785	295.967	0.0581819	NA	1.48169	0.0915944	6.47612	NA	4.34999	23.1695	409.676	0.121819	15.0428	0	0.149552	0.859431	0.640341	12.5865	0.744838	NA	NA	21746.7	1811.98	59.089	23.7752
RM 09_Day 21	RM 09	RM	Day 21	155.848	210.758	2.29202	67.4549	2.42376	311.354	64.6999	31.3924	178.527	30.9297	165.974	1.9027	24.4731	66.7263	130.354	40.3447	29.1529	261.496	0.214555	3.28133	46.6941	1.6443	8.06561	0.0711483	NA	0.521027	0.0700706	3.07645	NA	14.8341	35.683	551.145	0.0896441	14.0461	0	0.107274	0.736742	1.18599	16.4606	3.90516	NA	NA	19731.1	2696.01	52.9313	18.1131
RM 10_Day 21	RM 10	RM	Day 21	111.594	134.839	0.665169	95.5092	5.75992	373.635	48.2249	23.7877	72.6611	27.2255	136.874	0.413096	17.4398	44.6228	119.533	29.8091	17.3213	354.958	0.18262	12.1642	66.6284	1.85141	327.459	0.168978	NA	0.936385	0.0862044	50.7077	NA	13.357	51.7986	657.888	0.0855012	33.702	0	0.483544	1.10217	2.04642	52.8625	6.29794	NA	NA	21668.8	2773.78	93.2736	0
RM 11_Day 21	RM 11	RM	Day 21	116.552	320.989	0.915526	109.085	6.66221	328.465	68.4367	20.2803	185.229	47.7853	229.324	1.43345	23.4747	57.2364	104.112	39.1998	31.7296	399.176	0	3.76421	63.191	2.20331	320.716	0.32982	NA	1.74957	0.116934	35.1062	NA	3.61142	33.6014	697.588	0.169918	18.5005	0	0.907787	0.834624	1.01818	21.7276	2.07006	NA	NA	22159.2	2054.18	41.7666	0
RM 12_Day 21	RM 12	RM	Day 21	153.106	196.528	1.6949	116.198	7.24557	242.793	94.1143	15.8855	124.099	35.0818	239.353	3.2448	32.8365	77.5771	160.192	37.5516	34.1612	314.924	0.600338	7.93301	35.4363	1.07297	467.419	0.17277	NA	1.50233	0.0860891	42.9802	NA	4.00496	23.4779	397.965	0.183571	15.7046	0	0.261778	0.781512	0.782163	25.8799	1.33418	NA	NA	25135.8	3159.08	142.652	0
RM 13_Day 21	RM 13	RM	Day 21	87.4417	266.706	2.62312	131.868	1.99237	329.855	72.4909	17.2336	87.9557	43.275	194.091	3.54245	31.3924	69.6451	114.753	40.7239	32.9571	351.602	0	1.78352	31.1757	0.4514	1.91377	0.183462	NA	0.577359	0.343199	14.0966	NA	10.8777	25.3452	493.238	0.191159	6.28728	0	0.162925	1.64095	0.693891	18.8686	0.804522	NA	NA	20038.5	1499.24	50.4307	27.8897
RM 14_Day 21	RM 14	RM	Day 21	126.618	243.116	3.04666	200.586	1.8397	109.633	81.7919	38.4123	187.761	45.9519	203.428	2.2535	29.5983	88.1543	98.3981	42.0668	30.2487	298.533	1.05116	3.04062	28.0912	2.34067	12.5385	0.0316193	NA	0.290083	0.401632	0.048789	NA	7.93848	13.5968	148.345	0.101758	5.71077	0	0.157491	0.593059	1.10067	8.04973	0.303584	NA	NA	14669.6	1476.95	85.4415	40.6234
RM 15_Day 21	RM 15	RM	Day 21	113.573	192.453	1.77243	142.784	7.33697	281.59	88.6121	16.5057	105.088	38.8793	191.339	2.24642	22.6803	62.2278	76.3573	44.2522	28.4423	301.022	0.0611572	1.65419	25.8392	0.689515	12.8565	0.0936923	NA	0.445381	0.105084	11.7538	NA	6.4715	19.8372	376.342	0.0782681	5.75385	0.0355017	0	1.02917	1.2375	19.0518	0.90321	NA	NA	16665.4	2487.91	49.486	21.4471
RM 16_Day 21	RM 16	RM	Day 21	101.591	289.603	2.51632	154.415	3.24995	349.291	89.4578	22.8887	75.4458	40.8446	217.572	2.5743	28.0581	72.5366	89.6751	39.1231	29.3618	414.919	1.1493	3.15649	33.1097	2.02157	2.43891	0.0711198	NA	0.625349	0.0746649	7.2993	NA	7.81678	18.8139	277.696	0.229965	6.16444	0	0.206105	1.18261	0.830282	18.1053	1.89875	NA	NA	19114.2	1924.39	113.172	39.1542
RM 17_Day 21	RM 17	RM	Day 21	142.63	178.44	1.2166	92.0804	2.03123	260.352	51.286	15.142	22.1807	34.1534	158.446	0.494957	22.3084	49.032	66.6325	38.1964	22.1586	343.352	0.425627	2.74712	44.3262	0.756391	9.20507	0.242889	NA	0.581803	0.131328	20.4415	NA	6.93071	35.7725	491.515	0.0872845	14.3931	0	0.169899	0.844438	0.826536	33.2197	1.04635	NA	NA	17071.9	2429.94	79.6418	28.6519
RM 18_Day 21	RM 18	RM	Day 21	94.078	291.605	1.86489	110.69	2.4197	348.01	87.72	45.6614	65.8362	52.5103	244.019	1.36214	34.6305	60.0921	108.231	48.7719	32.788	465.077	1.02964	3.90986	23.4194	0.961603	13.3764	0.0641735	NA	0.373459	0.0780782	5.87577	NA	7.47504	15.1614	295.417	0.150412	5.41029	0	0.294492	1.10742	0.81303	19.8032	0.51604	NA	NA	19497.4	2329.24	140.173	41.3414
RM 19_Day 21	RM 19	RM	Day 21	128.229	450.699	2.42794	173.211	2.58739	398.932	98.7383	38.7984	68.0737	42.5019	261.865	2.68254	27.6069	64.3289	126.35	45.6969	42.9437	212.405	0.633278	1.10707	18.3887	1.7528	1.07745	0.089958	NA	0.721382	0.110143	3.12825	NA	4.00252	13.3198	215.824	0.225232	5.15444	0	0.222447	1.79306	0.654131	5.1527	0.44908	NA	NA	20921.7	2165.25	87.8157	28.3016
RM 20_Day 21	RM 20	RM	Day 21	146.599	282.319	1.7826	113.351	2.94984	344.319	102.522	27.594	110.046	52.5072	254.008	2.26858	30.4144	104.553	68.6769	38.4336	36.8115	349.248	0.101092	3.37302	29.1805	0.909021	16.7172	0.11865	NA	0.657848	0.138658	18.7637	NA	2.76298	22.1239	330.757	0.244821	4.22177	0	0.137324	1.74978	0.59331	26.3502	0.869205	NA	NA	18633.2	2138.21	137.244	28.102
RM 01_Day 28	RM 01	RM	Day 28	126.524	303.143	3.58748	50.2547	3.52136	345.633	59.4204	25.5779	115.339	39.5331	178.61	1.86864	27.1508	70.3028	69.4991	45.4007	33.6	281.597	0.124156	1.94664	37.5571	1.19779	2.51826	0.0722015	NA	2.38608	0.72132	16.1149	NA	8.20286	49.1173	1013.41	0.157259	14.9683	0	0.501964	0.816824	1.59296	29.9948	2.42835	NA	NA	19696.5	2405	38.7441	0
RM 02_Day 28	RM 02	RM	Day 28	155.908	264.714	2.0246	19.9194	2.38646	322.622	21.7018	38.5324	312.715	28.4161	180.431	0.972856	25.6934	50.6755	199.964	29.4773	19.8413	215.259	0.0927844	2.04406	21.0969	1.46454	6.03552	0.0858263	NA	0.852047	0	1.59159	NA	11.5549	35.4785	685.681	0.0684016	12.7638	0	0.758828	0.613997	0.243842	33.098	5.29224	NA	NA	19198.9	2278.58	67.2848	0
RM 03_Day 28	RM 03	RM	Day 28	131.066	231.813	2.02952	98.7086	11.4646	309.183	77.3879	23.0688	126.845	50.9671	208.675	1.17806	29.7401	91.9958	102.894	64.8031	31.1935	453.185	1.4106	11.342	44.2869	0.551929	13.649	0.129388	NA	0.590593	0.0132441	83.6029	NA	10.7515	50.9553	826.16	0.245095	17.5494	0	0.628178	1.07256	1.48865	37.3755	8.40496	NA	NA	20418.6	2892.01	93.1058	0
RM 04_Day 28	RM 04	RM	Day 28	134.865	307.512	1.03863	31.3713	10.5709	239.407	39.6958	11.2756	170.721	44.2307	239.891	2.27517	27.8339	74.296	251.999	57.7724	22.4036	489.604	0.180341	7.26429	28.394	3.65439	6.47315	0.0621938	NA	1.12544	0.10592	63.464	NA	10.4168	46.3976	830.481	0.232891	11.3174	0	0	0.690173	0.64497	18.2913	4.1802	NA	NA	21713.6	2306.77	76.2497	0
RM 05_Day 28	RM 05	RM	Day 28	137.194	194.921	1.20094	40.8562	5.08549	216.741	25.3525	27.3298	126.185	35.5505	160.641	0.641037	23.1198	44.8419	59.6293	36.2693	21.9303	268.781	0.130318	2.52742	44.2132	1.30453	6.17165	0.0326381	NA	1.37746	0.0264321	15.0787	NA	3.66608	57.7742	932.855	0.12229	24.7543	0	1.69577	0.526181	1.28208	35.6406	2.53151	NA	NA	17267.4	2298.13	29.7664	0
RM 06_Day 28	RM 06	RM	Day 28	113.362	182.123	2.13357	42.4708	5.11242	334.747	45.2105	28.4313	342.001	33.0487	191.127	0.9142	21.7725	69.6949	823.426	41.9064	23.4643	278.693	0.0506649	1.06486	17.2387	1.11992	15.9121	0.0940816	NA	1.3479	0	18.4553	NA	3.08122	19.9751	528.638	0.128648	8.94156	0	0.37598	0.55478	0.48837	11.4538	1.60618	NA	NA	22044.6	2492.39	34.301	0
RM 07_Day 28	RM 07	RM	Day 28	105.523	199.07	1.17792	27.8732	8.40115	364.6	56.5803	15.6709	89.4886	43.9033	207.038	1.5264	25.7578	87.1816	195.153	49.2681	29.5191	284.805	0.48983	5.29729	39.6344	0.0822644	1.55164	0.0956896	NA	0.848818	0	74.3847	NA	20.9635	50.7205	1100.9	0.270525	10.908	0	0.355636	0.686996	3.43064	23.3244	4.22339	NA	NA	20467.4	2537.41	57.7461	0
RM 08_Day 28	RM 08	RM	Day 28	129.003	197.177	1.22205	20.2595	5.44968	314.782	48.7626	12.7224	103.831	30.9885	179.94	1.01281	25.6065	50.4301	104.936	34.1752	25.5518	300.467	0	2.42155	29.0335	1.21557	105.799	0.101938	NA	1.62862	0.0867374	27.3943	NA	3.3895	28.7447	660.658	0.189494	16.5806	0	0.146977	0.838141	0.968912	13.8014	2.28807	NA	NA	20868.7	1824.61	28.8992	0
RM 09_Day 28	RM 09	RM	Day 28	195.413	220.877	2.82311	61.6777	5.31287	311.002	38.461	32.0349	237.935	34.9117	181.575	1.60046	28.7996	74.1665	157.572	43.1436	31.8991	261.33	0.0252931	1.75896	27.51	0.338233	20.109	0.0797173	NA	0.824142	0.109181	8.91482	NA	12.7008	36.1013	736.042	0.158334	14.0127	0	0.529775	0.689572	1.0469	13.6377	0.764213	NA	NA	21562.7	2147.83	28.0415	0
RM 10_Day 28	RM 10	RM	Day 28	137.681	132.873	0.980516	45.1479	6.05247	300.214	22.6276	16.7899	94.824	29.2357	133.386	0.481688	20.0526	49.7806	125.457	31.8969	18.9426	287.809	0.147083	3.6076	41.5795	1.41237	116.859	0.198505	NA	1.42937	0.181887	56.6096	NA	4.4997	49.4607	900.886	0.115249	28.5333	0	1.05466	0.882673	0.265677	36.8358	2.63566	NA	NA	22611	2371.94	45.6416	0
RM 11_Day 28	RM 11	RM	Day 28	126.972	288.51	0.830939	41.7817	10.77	313.925	52.3014	18.4341	75.4469	51.0415	204.91	1.05244	25.4021	66.3122	115.497	46.3007	36.4366	411.135	0	3.41271	35.4963	1.54847	2.31987	0.150813	NA	1.96954	0.165879	63.7436	NA	5.79726	40.6746	938.744	0.252095	18.9957	0	0.782704	0.509545	0.447288	28.3365	5.49814	NA	NA	20896	1822.99	29.3296	0
RM 12_Day 28	RM 12	RM	Day 28	141.838	188.173	2.25856	65.9556	4.75697	203.131	64.3552	54.7297	201.709	39.633	222.712	3.07115	34.2035	75.1702	75.2979	42.2994	36.4255	221.065	0.140288	2.86501	28.6365	2.34935	193.34	0.0567001	NA	2.38846	0.099848	3.32124	NA	1.86915	20.1087	548.708	0.171963	14.3956	0	0.10313	0.461238	0.14704	19.6628	0	NA	NA	22013.5	2614.75	59.6265	0
RM 13_Day 28	RM 13	RM	Day 28	159.664	257.351	1.38681	48.1806	3.64581	362.052	49.3552	10.8012	57.8801	43.5825	194.253	2.81556	30.362	79.0708	74.8192	43.6615	36.9807	476.698	0	0.486996	22.5201	0.20161	14.0745	0.104643	NA	0.74244	0.24758	23.3594	NA	15.8562	28.1901	788.703	0.259033	6.95314	0	0.137967	1.37716	0.623438	12.3836	0.723443	NA	NA	17775.9	906.661	20.37	0
RM 14_Day 28	RM 14	RM	Day 28	122.346	207.799	1.72681	141.954	3.95316	127.197	62.7	26.4114	92.9794	49.656	228.692	1.13586	33.0504	91.873	140.239	58.7349	33.3273	299.211	0.0412361	0.37634	15.2312	1.88719	2.42205	0.0933469	NA	0.423434	0.277688	2.17979	NA	4.68086	11.1127	236.085	0.162257	4.43253	0	0.0559552	0.695756	0.110449	3.79062	0.0760569	NA	NA	17107.7	1684.96	36.782	23.6048
RM 15_Day 28	RM 15	RM	Day 28	131.265	199.019	1.32179	112.924	9.0602	277.007	65.7004	12.6377	95.6758	38.3007	176.577	1.70561	22.9199	61.0819	83.5341	33.1281	28.4145	247.072	0.103548	1.68854	19.7973	0.890987	1.40261	0.134671	NA	0.495596	0.113047	11.0925	NA	8.72282	20.911	503.468	0.119211	5.58138	0	0.238925	1.02045	0.537518	12.0724	0.527649	NA	NA	16934.9	2137.89	22.9742	16.9081
RM 16_Day 28	RM 16	RM	Day 28	113.225	300.043	2.15525	188.974	4.51122	358.402	51.8025	20.1809	66.4522	44.2722	219.954	1.50403	30.4052	76.7762	78.8729	38.6144	30.917	361.58	0.350332	1.57773	24.1272	0.411535	2.33194	0.0832401	NA	0.558693	0.0574521	12.1461	NA	5.40604	17.8182	324.705	0.301544	5.24456	0	0.294498	1.29833	0.798432	11.6195	0.964392	NA	NA	18986.3	2060.86	45.7972	24.9771
RM 17_Day 28	RM 17	RM	Day 28	154.986	182.9	0.96117	62.4231	16.6952	261.642	37.6155	7.1188	61.1512	37.8825	173.501	0.589056	22.7892	50.8748	221.337	39.4539	23.9951	405.59	0	1.67545	33.2943	2.2702	12.1217	0.116482	NA	0.737608	0.107918	21.2617	NA	10.1838	33.0927	562.619	0.0791306	11.6472	0	0	0.895771	0.500392	21.2618	0.757858	NA	NA	17561.6	2339.48	34.0219	18.8423
RM 18_Day 28	RM 18	RM	Day 28	112.04	287.851	1.89226	70.4752	1.47251	270.625	51.8571	44.3128	87.6255	59.4617	240.264	1.0237	36.5188	57.8012	118.335	44.92	35.5138	450.548	0.0925984	0.808048	16.8425	1.80034	9.04074	0.0070185	NA	0.39308	0.304617	0.421514	NA	8.16151	13.5622	342.88	0.158821	4.17002	0	0.190445	0.742123	0.31142	11.9797	0.0650042	NA	NA	19444.5	1919.45	51.4684	25.7925
RM 19_Day 28	RM 19	RM	Day 28	135.964	492.656	2.65972	103.774	3.32798	313.474	56.3103	27.9531	97.3177	44.662	310.208	2.16921	28.6721	64.0924	102.111	61.6925	42.3126	216.297	0.046136	0.493234	13.6689	0.779491	0.92954	0.0423453	NA	0.693815	0.176146	0.772079	NA	5.57209	12.4184	275.386	0.264287	4.36185	0	0.172113	1.34353	0.351554	2.55933	0.157578	NA	NA	22533.5	2149.61	45.3454	16.5547
RM 20_Day 28	RM 20	RM	Day 28	133.455	209.12	1.7473	65.9177	3.87497	318.63	66.3607	26.0183	35.7141	50.9976	213.935	1.54872	32.7935	89.8147	80.0833	33.9943	37.8279	218.489	0.0796744	1.65558	23.2161	3.04968	8.87168	0.45782	NA	1.7011	0.512945	12.3872	NA	5.89625	24.8306	519.044	0.615331	5.58373	0	0.318682	3.4449	0.848845	20.972	0.113189	NA	NA	16336.7	1557.49	51.5128	23.3917
RM 01_Day 35	RM 01	RM	Day 35	148.953	304.4	1.60459	38.695	2.95227	313.37	37.2297	18.2802	168.08	36.9247	193.343	1.38855	25.9894	64.0448	124.231	47.2168	31.8744	335.124	0	0.965383	30.5469	2.64644	7.16635	0.237924	NA	1.51195	0.225257	37.7267	NA	25.3276	57.2159	1368.83	0.204822	15.9904	0	1.04556	0.812226	1.47432	22.5448	1.93217	NA	NA	19057.3	1712.78	22.1018	0
RM 02_Day 35	RM 02	RM	Day 35	94.8189	234.536	0.876521	7.23542	5.0921	297.592	12.5958	15.5018	79.338	24.8854	169.091	0.878829	23.9434	49.3916	97.2434	39.6975	18.6127	340.224	0	0.126318	21.7185	0.762789	3.75483	0.231736	NA	1.10922	0.0718139	37.5004	NA	18.2586	42.9783	1078.02	0.132808	16.2706	0	0.382126	0.944994	0.102871	21.8236	0.60948	NA	NA	18368.7	1215.81	23.1654	0
RM 03_Day 35	RM 03	RM	Day 35	143.012	237.243	1.3621	76.206	6.59719	263.359	33.986	13.7052	76.5334	43.7048	188.417	1.06486	27.0099	88.0706	112.236	49.044	30.0288	467.77	0	2.68787	41.4647	2.06548	1.45321	0.213631	NA	0.919857	0.508601	66.9464	NA	14.8638	51.0984	1036.73	0.334569	17.0504	0	0.671805	0.93478	1.61731	27.6267	2.60476	NA	NA	16071.1	2051.06	19.3444	0
RM 04_Day 35	RM 04	RM	Day 35	125.018	333.506	1.55491	37.7977	9.18564	302.823	32.2493	20.8814	176.727	47.1198	251.718	1.92751	30.9238	73.0475	109.311	60.3362	24.1016	382.072	0.0104957	1.21411	24.8453	0.392584	6.56132	0.118709	NA	2.03957	0.589049	64.6368	NA	20.2932	59.9402	1220.08	0.225797	14.4591	0	0	0.492151	1.31538	19.0824	1.20548	NA	NA	22302.1	1539.01	80.5791	0
RM 05_Day 35	RM 05	RM	Day 35	149.415	218.479	1.15073	54.8883	4.8718	233.782	19.6214	21.6933	23.9328	33.8256	157.151	0.625035	22.9924	44.4774	125.373	33.7787	21.7817	303.241	0	0.879478	45.2938	2.04548	3.41511	0.202659	NA	1.90516	0.187598	45.0449	NA	7.12476	69.5363	903.059	0.166491	23.3082	0	0.919587	0.681672	1.63279	21.2359	2.20705	NA	NA	16728.9	1967.77	18.8147	0
RM 06_Day 35	RM 06	RM	Day 35	125.125	184.08	1.49905	55.3921	5.13814	380.251	35.2262	23.7332	255.09	32.505	158.284	0.876731	19.7963	68.5204	189.185	38.0647	25.2238	340.559	0	0.104857	17.9578	0.235095	0.463709	0.133301	NA	1.00908	0.0708979	27.9408	NA	9.95768	29.2495	682.997	0.171744	9.43834	0	0.622345	0.559098	0.870056	9.28563	0.839816	NA	NA	17936.7	1321.35	15.3608	0
RM 07_Day 35	RM 07	RM	Day 35	111.781	194.917	1.27983	22.0455	9.77187	359.439	46.3839	27.4019	137.702	48.2329	201.946	1.28591	26.1401	91.0834	164.128	61.5705	31.1733	331.904	0	2.17042	32.8711	0.317089	2.80522	0.263783	NA	0.904738	0	93.436	NA	32.6858	69.4702	1338.7	0.340791	12.7295	0	1.56652	0.498568	2.2546	27.0935	4.47448	NA	NA	22268.5	1976.49	62.3521	0
RM 08_Day 35	RM 08	RM	Day 35	119.527	214.517	1.6932	13.2769	4.82876	349.478	32.7709	35.3643	175.147	27.9747	169.795	1.06422	24.5548	46.3734	50.2291	35.0911	23.135	317.098	0	0.602862	25.6443	0.746558	1.4379	0.158288	NA	2.98419	0.123908	31.3876	NA	9.4918	33.1131	703.14	0.216591	15.8528	0	0.839744	0.649788	0.585767	8.40436	1.37165	NA	NA	17795.6	1211.43	4.13129	0
RM 09_Day 35	RM 09	RM	Day 35	125.895	217.324	1.08541	23.6803	7.07939	315.741	29.1581	17.2238	56.1856	30.9294	183.207	1.39543	25.9468	71.6518	160.888	50.2142	28.7677	376.714	0	0	31.1349	0.429702	10.5357	0.1069	NA	0.989373	0.112641	36.7581	NA	18.4374	46.3071	943.315	0.27022	13.4259	0	0.195368	0.756882	1.51506	9.21625	0.429771	NA	NA	16239.2	1013.42	17.3529	0
RM 10_Day 35	RM 10	RM	Day 35	154.304	151.282	1.95709	35.2482	7.39243	313.402	21.131	35.9103	257.409	32.2472	137.093	0.62842	21.6403	52.9541	161.79	31.69	19.3074	211.051	0.216409	4.5098	38.2743	1.28538	6.48351	0.0637101	NA	1.07633	0.216966	17.1636	NA	11.7757	66.4417	1187.65	0.0876627	33.4535	0	1.12191	0.5103	0.568077	36.7351	1.86881	NA	NA	22510.8	1644.23	70.3868	0
RM 11_Day 35	RM 11	RM	Day 35	126.063	302.007	1.8576	47.42	9.15212	294.121	33.1472	19.6736	177.78	52.2886	191.775	1.30869	27.2334	61.1136	87.5462	39.6838	38.011	264.853	0	0.0900977	19.0801	1.83849	2.45305	0.291385	NA	2.26772	0.136966	31.7708	NA	19.7287	59.0361	1328.32	0.297522	22.1152	0	0.907537	0.471739	0.435871	22.2928	1.75109	NA	NA	21521.1	1231.29	22.3721	0
RM 12_Day 35	RM 12	RM	Day 35	148.335	226.648	1.11477	32.9012	9.96048	249.932	50.8928	23.7424	89.8915	40.141	223.64	2.55253	34.6362	84.9253	157.261	55.1333	39.2169	322.263	0	1.00414	18.4331	0.898694	7.58439	0.0897013	NA	3.76406	0.0797903	33.4163	NA	3.38204	22.9941	632.778	0.337719	12.9667	0	0.247357	0.573134	0.326766	12.6392	0.403315	NA	NA	23545.7	2211.2	31.7555	0
RM 13_Day 35	RM 13	RM	Day 35	137.025	307.472	1.45312	41.8053	6.38335	593.569	39.9876	16.5262	66.3562	57.033	241.609	3.50497	37.1177	91.6376	66.39	63.1725	44.3706	449.134	0	0	28.5594	0.998554	15.8292	0.33588	NA	1.67775	0.634703	58.5077	NA	25.2065	74.8821	1756.56	0.354586	12.6707	0	0.715106	1.44118	1.73645	31.546	0.685526	NA	NA	22659	818.716	30.5743	0
RM 14_Day 35	RM 14	RM	Day 35	104.862	248.737	1.6278	107.591	3.22365	122.623	39.3376	21.097	72.918	46.4816	229.389	0.822872	30.4209	90.8347	139.13	59.8798	33.7803	386.97	0	0.774752	17.7379	0.818604	2.93127	0.138869	NA	0.470357	0.126755	10.4188	NA	5.93493	12.4417	280.437	0.191609	4.4675	0	0	0.675822	0.597818	3.09717	0	NA	NA	14280.4	1354.6	20.6639	0
RM 15_Day 35	RM 15	RM	Day 35	136.72	203.716	2.04197	89.8734	5.18452	290.435	42.6005	19.3085	41.2165	43.6559	195.258	1.95252	25.1536	62.1346	108.535	47.5296	29.9626	228.738	0	0.959125	25.2879	1.30789	10.6903	0.195588	NA	0.562471	0.046709	17.594	NA	19.4776	34.0192	827.48	0.104003	7.30457	0	0.571552	0.740387	0.346732	15.3535	0.591447	NA	NA	18215.1	1616.28	30.5991	0
RM 16_Day 35	RM 16	RM	Day 35	103.705	282.533	1.15316	64.022	8.37587	369.093	36.2257	10.0748	72.3529	43.9094	244.439	1.28313	29.5349	82.1589	200.243	55.8131	31.8228	488.598	0.0117101	1.10428	33.5071	0.423369	7.01649	0.17276	NA	0.931756	0.0873224	25.5736	NA	5.27228	19.6343	443.058	0.395673	5.65189	0	0.35132	1.12324	0.700081	10.3209	0.330864	NA	NA	16842.5	1689.42	24.1512	0
RM 17_Day 35	RM 17	RM	Day 35	162.768	187.943	1.48421	49.9959	2.58978	210.564	19.6195	16.9203	21.9584	36.0591	150.614	0.682377	22.287	49.1747	106.452	40.2134	23.4583	359.786	0.103383	2.33272	44.3673	0.373208	0.53087	0.174372	NA	0.955737	0.109211	36.6478	NA	21.0576	51.3296	797.244	0.095635	16.6059	0	1.09185	0.67977	1.21967	20.8488	0.827766	NA	NA	14551.6	1689.64	22.2697	0
RM 18_Day 35	RM 18	RM	Day 35	112.308	279.771	2.34345	65.9237	1.4462	278.915	42.0647	42.0463	138.999	58.8511	221.6	1.62116	37.4661	60.4349	108.429	52.3454	36.5013	391.699	0	0.18852	20.044	0.888342	0.81983	0.0619632	NA	0.435463	0.696453	0.0393971	NA	15.8122	20.0687	491.075	0.15551	5.55898	0	0.677757	0.568367	0.614911	15.8366	0.211212	NA	NA	19045.3	1362.92	50.6008	15.9696
RM 19_Day 35	RM 19	RM	Day 35	108.841	448.896	2.25924	145.186	2.60385	293.553	32.8924	39.8302	57.4292	38.8308	263.274	1.6574	26.0164	59.6492	134.006	35.4756	37.6203	197.535	0	0.610397	14.8782	1.95341	1.51303	0.240558	NA	1.05071	0.181154	6.05468	NA	9.56798	14.7014	348.698	0.32967	4.34732	0	0.336515	1.3039	0.151181	2.61979	0	NA	NA	18123.9	990.505	16.7307	0
RM 20_Day 35	RM 20	RM	Day 35	138.803	255.875	2.52516	50.4678	3.21445	326.365	51.8877	42.1155	97.6214	51.5527	249.552	1.43139	31.0966	99.1709	75.5276	43.1575	34.9065	304.662	0	0.374412	23.063	0.868143	5.09942	0.0584594	NA	0.747059	0.532887	11.0051	NA	5.24039	23.6223	499.234	0.313631	5.19873	0	0.0849444	1.03031	0.735422	15.9375	0.0743078	NA	NA	16272.3	1106	38.3033	0
RM 01_Day 42	RM 01	RM	Day 42	156.756	334.402	3.02095	55.5991	3.20379	331.748	34.8675	35.5818	240.579	58.3631	203.266	2.1658	29.2137	72.5847	102.667	44.6364	38.785	235.22	0	0	17.7523	1.85173	7.66415	0.0708955	NA	1.27548	0.892469	5.03795	NA	26.5789	92.8839	1724.62	0.180125	18.2752	0	0.888694	0.526401	0.848238	36.5908	0	NA	NA	21318.9	1312.91	54.7678	0
[truncated: 305 more rows]
[truncated: 80 more columns]

## Sheet: Sheet 7 - Correlation matrix
	Hemolysis	L.alanine	L.arginine	L.asparagine	L.aspartate	L.glutamate	L.glutamine	glycine	L.histidine	L.leucine	L.lysine	L.methionine	L.phenylalanine	L.proline	L.serine	L.threonine	L.tryptophan	L.tyrosine	L.valine	ATP	ADP	AMP	Adenosine	Adenine	GMP	Guanine	Cytidine	Cytosine	Uracil	IMP	Inosine	Hypoxanthine	Xanthine	Allantoate	X.S.....Allantoin	Urate	X3..5..Cyclic.AMP	X5.6.Dihydrothymine	Pyridoxal	X4.Pyridoxate	Pyridoxamine.5..phosphate	Nicotinamide	UDP.glucose	ADP.D.ribose	Phosphate	Diphosphate	D.Glucose	X.N.A	D.Fructose.1.6.bisphosphate
[truncated: 212 more rows]
[truncated: 163 more columns]
